# Supplementary material for: Milk proteins as a feed restriction signature indicating the metabolic adaptation of dairy cows
Source: Sci Rep. 2022 Nov 7;12:18886. doi: 10.1038/s41598-022-21804-1 (PMC9640695; doi:10.1038/s41598-022-21804-1)
Supplement: Supplementary file 2 — Supplementary Information 2. [file 41598_2022_21804_MOESM2_ESM.xlsx]

## Sheet: SupData1.A
accession	description	H_res_1	H_res_2	H_res_3	H_res_4	H_res_5	H_res_6	H_res_7	H_res_8	H_ctrl_1	H_ctrl_2	H_ctrl_3	H_ctrl_4	H_ctrl_5	H_ctrl_6	H_ctrl_7	H_ctrl_8	M_res_1	M_res_2	M_res_3	M_res_4	M_res_5	M_res_6	M_res_7	M_res_8	M_ctrl_1	M_ctrl_2	M_ctrl_3	M_ctrl_4	M_ctrl_5	M_ctrl_6	M_ctrl_7	M_ctrl_8
sp|Q2UVX4|CO3_BOVIN	Complement C3 OS=Bos taurus OX=9913 GN=C3 PE=1 SV=2	136	136	128	92	110	130	128	124	68	62	64	86	78	88	86	106	104	56	60	45	62	65	66	57	58	57	61	95	72	39	54	51
tr|F1MY85|F1MY85_BOVIN	Complement C5a anaphylatoxin OS=Bos taurus OX=9913 GN=C5 PE=1 SV=3	0	2	0	0	0	1	0	0	0	0	0	0	0	0	0	0	0	0	0	0	0	0	0	0	0	0	0	0	0	0	0	0
tr|F1MUT3|F1MUT3_BOVIN	Xanthine dehydrogenase/oxidase OS=Bos taurus OX=9913 GN=XDH PE=4 SV=2	123	39	77	47	58	54	136	85	56	48	48	62	52	65	88	102	69	38	41	25	42	39	36	32	36	36	36	63	42	29	27	38
sp|P24627|TRFL_BOVIN	Lactotransferrin OS=Bos taurus OX=9913 GN=LTF PE=1 SV=2	89	184	117	79	109	186	102	98	59	71	63	84	86	82	82	95	77	55	65	53	61	52	61	44	46	61	65	75	64	41	61	53
tr|B3VTM3|B3VTM3_BOVIN	Lactoferrin OS=Bos taurus OX=9913 PE=2 SV=1	89	184	117	79	109	186	102	98	59	71	63	84	86	82	82	95	77	55	65	53	61	52	61	44	46	61	65	75	64	41	61	53
sp|Q29443|TRFE_BOVIN	Serotransferrin OS=Bos taurus OX=9913 GN=TF PE=2 SV=1	54	71	44	29	49	53	46	49	17	25	12	15	18	16	17	16	33	21	21	10	14	23	20	42	12	19	6	19	2	9	18	21
tr|G3X6N3|G3X6N3_BOVIN	Serotransferrin OS=Bos taurus OX=9913 GN=TF PE=1 SV=2	53	69	44	29	49	54	44	48	17	25	12	15	18	16	17	16	31	21	21	10	14	23	20	42	12	19	6	19	2	9	18	21
tr|Q8MII0|Q8MII0_BOVIN	Lactotransferrin (Fragment) OS=Bos taurus OX=9913 PE=2 SV=1	40	80	51	38	52	77	49	45	30	35	31	42	40	41	39	43	36	25	30	28	31	28	30	22	23	29	32	38	32	21	31	28
tr|A0A3Q1NEQ0|A0A3Q1NEQ0_BOVIN	Uncharacterized protein OS=Bos taurus OX=9913 GN=LOC525947 PE=1 SV=1	3	7	4	1	3	6	3	6	1	2	1	2	1	2	4	2	1	1	2	1	1	2	1	1	1	1	1	2	1	1	1	1
sp|P02663|CASA2_BOVIN	Alpha-S2-casein OS=Bos taurus OX=9913 GN=CSN1S2 PE=1 SV=2	68	61	76	94	68	99	92	164	125	107	102	108	141	114	122	155	97	171	143	67	72	98	140	97	88	110	91	134	110	75	86	101
tr|A0A140T897|A0A140T897_BOVIN	Serum albumin OS=Bos taurus OX=9913 GN=ALB PE=4 SV=1	95	119	98	65	92	101	93	102	75	67	56	72	69	56	71	89	100	57	68	42	71	62	51	96	59	63	62	65	63	45	68	55
sp|P02662|CASA1_BOVIN	Alpha-S1-casein OS=Bos taurus OX=9913 GN=CSN1S1 PE=1 SV=2	70	72	89	99	97	132	116	165	104	80	72	88	110	87	117	129	104	115	104	60	99	93	99	87	53	97	73	108	115	63	72	84
tr|A0A3Q1MJE5|A0A3Q1MJE5_BOVIN	Alpha-S1-casein OS=Bos taurus OX=9913 GN=CSN1S1 PE=1 SV=1	42	47	59	64	63	89	73	113	69	53	44	56	71	54	80	90	67	80	70	36	64	60	62	53	31	62	45	73	71	39	44	51
tr|A0A3Q1NG86|A0A3Q1NG86_BOVIN	Alpha-S1-casein OS=Bos taurus OX=9913 GN=CSN1S1 PE=1 SV=1	58	63	77	83	82	115	99	139	89	67	58	74	94	75	101	114	85	100	87	47	83	79	81	71	42	82	62	92	93	52	60	68
tr|A0A140T8A9|A0A140T8A9_BOVIN	Kappa-casein OS=Bos taurus OX=9913 GN=CSN3 PE=3 SV=1	130	119	126	104	135	169	159	131	108	99	84	122	130	132	122	138	127	104	110	53	96	129	79	79	72	100	94	151	93	74	76	87
sp|P02668|CASK_BOVIN	Kappa-casein OS=Bos taurus OX=9913 GN=CSN3 PE=1 SV=1	132	118	128	105	136	162	159	134	110	100	86	124	130	132	122	139	128	104	112	53	98	131	80	80	72	101	96	151	96	74	76	90
tr|E7E1P7|E7E1P7_BOVIN	Kappa casein (Fragment) OS=Bos taurus OX=9913 GN=CSN3 PE=4 SV=1	84	78	83	64	89	113	111	88	68	59	51	78	86	86	79	95	84	66	73	29	56	84	50	51	45	64	60	105	58	42	45	54
tr|B5B0D4|B5B0D4_BOVIN	Major allergen beta-lactoglobulin OS=Bos taurus OX=9913 PE=1 SV=1	77	65	58	75	107	101	67	62	134	91	56	103	128	122	86	70	65	73	76	46	45	79	42	71	45	54	45	70	96	54	60	56
tr|A0A3Q1M701|A0A3Q1M701_BOVIN	Uncharacterized protein OS=Bos taurus OX=9913 GN=PAEP PE=1 SV=1	62	56	62	59	83	74	72	66	98	81	56	77	95	93	90	74	53	76	65	39	40	61	37	56	38	55	36	61	81	43	54	45
tr|Q9BDG3|Q9BDG3_BOVIN	Beta lactoglobulin D (Fragment) OS=Bos taurus OX=9913 GN=bLG D PE=3 SV=1	1	8	6	4	5	0	6	5	0	8	3	0	6	0	7	0	0	3	3	2	2	0	0	0	2	5	0	6	6	0	5	0
tr|Q9TRB9|Q9TRB9_BOVIN	Enterotoxin-binding glycoprotein PP20K (Fragment) OS=Bos taurus OX=9913 PE=1 SV=1	5	4	2	6	4	6	6	2	7	6	4	4	8	7	7	6	4	7	6	2	3	5	2	4	5	2	3	5	4	4	4	3
sp|P02666|CASB_BOVIN	Beta-casein OS=Bos taurus OX=9913 GN=CSN2 PE=1 SV=2	38	30	42	39	41	38	55	64	59	28	37	48	49	47	59	51	43	48	51	25	38	43	40	30	29	53	39	52	45	33	46	37
tr|A0A452DHW7|A0A452DHW7_BOVIN	Beta-casein OS=Bos taurus OX=9913 GN=CSN2 PE=1 SV=1	34	29	38	37	38	35	50	60	53	27	35	48	49	43	55	49	44	49	48	24	35	40	39	29	29	50	36	49	43	31	40	36
tr|F1N647|F1N647_BOVIN	Fatty acid synthase OS=Bos taurus OX=9913 GN=FASN PE=1 SV=3	21	24	36	16	38	19	28	17	12	8	15	29	26	18	14	36	34	21	28	0	21	27	19	49	10	36	18	16	12	10	14	19
sp|Q71SP7|FAS_BOVIN	Fatty acid synthase OS=Bos taurus OX=9913 GN=FASN PE=2 SV=1	16	20	27	11	30	14	22	14	8	6	11	21	18	13	11	28	27	18	22	0	16	20	16	42	6	28	14	13	7	6	11	15
tr|F1MZQ4|F1MZQ4_BOVIN	Butyrophilin subfamily 1 member A1 OS=Bos taurus OX=9913 GN=BTN1A1 PE=4 SV=3	64	29	43	36	42	44	59	39	41	28	24	34	35	35	34	57	53	32	36	15	39	43	33	32	31	40	31	38	36	22	24	38
sp|P18892|BT1A1_BOVIN	Butyrophilin subfamily 1 member A1 OS=Bos taurus OX=9913 GN=BTN1A1 PE=1 SV=2	64	29	42	34	39	43	58	36	39	28	24	31	33	34	33	55	50	30	35	15	39	40	32	30	30	37	31	41	36	22	26	36
tr|F1MXX6|F1MXX6_BOVIN	Lactadherin OS=Bos taurus OX=9913 GN=MFGE8 PE=4 SV=1	42	37	38	50	36	38	55	32	48	34	40	43	47	38	41	50	53	42	49	25	30	42	39	24	43	48	48	51	39	35	39	41
sp|P81265|PIGR_BOVIN	Polymeric immunoglobulin receptor OS=Bos taurus OX=9913 GN=PIGR PE=2 SV=1	47	41	49	46	44	40	42	35	33	25	35	34	35	28	35	38	43	31	39	21	28	37	33	26	26	27	32	36	29	24	25	27
tr|F1MR22|F1MR22_BOVIN	Polymeric immunoglobulin receptor OS=Bos taurus OX=9913 GN=PIGR PE=4 SV=3	38	33	40	36	34	36	33	27	26	19	26	27	27	26	26	29	34	24	30	18	22	28	26	20	23	20	23	28	23	19	18	21
sp|P81265-2|PIGR_BOVIN	Isoform Short of Polymeric immunoglobulin receptor OS=Bos taurus OX=9913 GN=PIGR	26	23	27	25	22	23	23	20	19	15	22	21	20	17	19	21	24	20	22	12	17	21	20	14	16	17	19	20	16	14	15	15
tr|F1MVK1|F1MVK1_BOVIN	Uncharacterized protein OS=Bos taurus OX=9913 GN=LOC107131209 PE=4 SV=3	36	22	17	4	17	15	7	24	1	0	0	11	2	0	0	18	25	0	0	0	3	0	0	0	2	0	0	18	1	0	0	0
tr|E1BH06|E1BH06_BOVIN	Uncharacterized protein OS=Bos taurus OX=9913 GN=C4A PE=1 SV=3	37	20	15	3	15	14	6	24	1	0	0	8	2	0	0	18	23	0	0	0	3	0	0	0	2	0	0	16	1	0	0	0
sp|Q7SIH1|A2MG_BOVIN	Alpha-2-macroglobulin OS=Bos taurus OX=9913 GN=A2M PE=1 SV=2	17	16	7	2	13	32	8	20	0	0	0	2	0	0	1	7	13	0	0	0	0	0	0	0	0	2	0	5	0	0	0	0
tr|K4JR88|K4JR88_BOVIN	Alpha-2-macroglobulin variant 22 OS=Bos taurus OX=9913 GN=A2M PE=2 SV=1	7	7	4	0	5	12	6	7	0	0	0	0	0	0	1	5	5	0	0	0	0	0	0	0	0	0	0	2	0	0	0	0
tr|K4JDR8|K4JDR8_BOVIN	Alpha-2-macroglobulin variant 5 OS=Bos taurus OX=9913 GN=A2M PE=2 SV=1	5	4	1	0	2	9	0	6	0	0	0	0	0	0	0	0	3	0	0	0	0	0	0	0	0	0	0	1	0	0	0	0
sp|Q9TUM6|PLIN2_BOVIN	Perilipin-2 OS=Bos taurus OX=9913 GN=PLIN2 PE=2 SV=1	37	24	27	27	23	30	37	32	26	24	21	24	24	20	22	32	36	27	26	11	25	28	23	28	24	28	26	26	24	16	21	29
tr|F1N1N6|F1N1N6_BOVIN	Perilipin OS=Bos taurus OX=9913 GN=PLIN2 PE=3 SV=1	35	23	25	27	23	30	35	31	24	23	20	24	24	20	21	31	35	27	24	12	25	26	23	26	24	28	25	27	24	15	21	27
sp|P80025|PERL_BOVIN	Lactoperoxidase OS=Bos taurus OX=9913 GN=LPO PE=1 SV=1	22	20	26	17	23	29	18	19	12	8	12	17	16	15	12	18	42	23	18	4	14	18	6	20	14	21	17	16	10	5	16	20
tr|E1BGX8|E1BGX8_BOVIN	HHIP like 2 OS=Bos taurus OX=9913 GN=HHIPL2 PE=1 SV=2	23	10	19	17	17	20	20	19	13	5	8	19	10	15	16	24	24	13	13	4	13	18	13	11	11	20	15	18	10	6	14	18
tr|G3N0V0|G3N0V0_BOVIN	Uncharacterized protein OS=Bos taurus OX=9913 PE=1 SV=1	24	13	17	12	10	33	21	25	9	6	9	11	7	12	10	15	20	8	7	5	13	7	6	7	9	11	10	20	10	4	8	7
tr|A0A3Q1M3L6|A0A3Q1M3L6_BOVIN	Uncharacterized protein OS=Bos taurus OX=9913 PE=1 SV=1	31	15	22	19	24	27	29	27	10	8	13	16	12	17	15	24	22	14	12	7	15	11	13	16	12	13	13	20	11	6	12	15
tr|A0A3Q1LPG0|A0A3Q1LPG0_BOVIN	Uncharacterized protein OS=Bos taurus OX=9913 PE=1 SV=1	6	6	4	3	8	9	9	8	1	1	3	3	5	1	6	7	6	6	1	0	0	1	1	5	1	6	2	5	0	0	1	4
tr|A0A3Q1MG04|A0A3Q1MG04_BOVIN	Fibrinogen beta chain OS=Bos taurus OX=9913 GN=FGB PE=4 SV=1	13	17	6	3	10	23	12	10	2	2	5	6	2	4	5	4	16	2	0	0	3	3	1	2	3	4	1	13	1	0	4	1
tr|A0A3Q1N9Y5|A0A3Q1N9Y5_BOVIN	Sulfhydryl oxidase OS=Bos taurus OX=9913 GN=QSOX1 PE=4 SV=1	13	20	15	13	19	21	13	17	16	8	13	16	22	16	17	18	18	22	18	5	12	16	12	11	8	22	16	15	14	13	14	13
sp|Q4GZT4|ABCG2_BOVIN	ATP-binding cassette sub-family G member 2 OS=Bos taurus OX=9913 GN=ABCG2 PE=3 SV=2	21	8	14	13	14	13	24	20	16	12	14	17	16	16	16	22	20	12	12	6	14	15	13	11	11	15	14	18	14	7	12	14
sp|P15497|APOA1_BOVIN	Apolipoprotein A-I OS=Bos taurus OX=9913 GN=APOA1 PE=1 SV=3	5	10	10	5	11	18	9	8	5	2	5	4	4	5	5	2	13	5	7	6	7	3	4	11	6	7	7	4	4	3	7	4
sp|P60712|ACTB_BOVIN	Actin, cytoplasmic 1 OS=Bos taurus OX=9913 GN=ACTB PE=1 SV=1	10	28	11	8	10	27	9	8	6	4	4	5	8	7	7	9	10	4	4	4	4	7	5	8	4	5	4	5	3	4	3	4
sp|P63258|ACTG_BOVIN	Actin, cytoplasmic 2 OS=Bos taurus OX=9913 GN=ACTG1 PE=1 SV=1	10	28	11	8	10	26	9	8	6	4	4	5	8	7	7	9	10	4	4	4	4	7	5	8	4	5	4	5	3	4	3	4
sp|P68138|ACTS_BOVIN	Actin, alpha skeletal muscle OS=Bos taurus OX=9913 GN=ACTA1 PE=1 SV=1	5	17	6	4	4	16	4	4	2	2	2	3	4	3	3	4	5	2	2	2	2	3	2	5	2	2	2	3	2	2	2	2
tr|A0A3Q1NKP5|A0A3Q1NKP5_BOVIN	Uncharacterized protein OS=Bos taurus OX=9913 GN=ACTBL2 PE=1 SV=1	3	11	3	3	3	9	2	2	2	2	2	2	2	2	2	2	3	2	2	2	2	2	2	2	3	2	2	2	2	2	1	2
tr|A0A3Q1LSN0|A0A3Q1LSN0_BOVIN	Lymphocyte cytosolic protein 1 OS=Bos taurus OX=9913 GN=LCP1 PE=1 SV=1	0	15	0	0	0	23	0	0	0	0	0	0	0	0	0	0	0	0	0	0	0	0	0	0	0	0	0	0	0	0	0	0
sp|P80195|GLCM1_BOVIN	Glycosylation-dependent cell adhesion molecule 1 OS=Bos taurus OX=9913 GN=GLYCAM1 PE=1 SV=2	17	14	18	15	12	14	18	14	25	18	15	16	13	16	15	11	18	19	16	7	16	14	12	9	9	17	11	15	15	9	11	9
tr|A0A3Q1LZU8|A0A3Q1LZU8_BOVIN	Glucosidase II alpha subunit OS=Bos taurus OX=9913 GN=GANAB PE=1 SV=1	6	1	3	2	4	7	8	12	3	0	0	2	1	3	6	16	8	0	0	0	1	4	0	0	0	1	2	5	0	0	1	0
tr|A5D984|A5D984_BOVIN	Pyruvate kinase OS=Bos taurus OX=9913 GN=PKM PE=1 SV=1	1	16	1	0	2	21	1	1	0	0	0	0	1	0	0	0	2	0	0	0	0	0	0	0	0	1	0	0	0	0	0	0
sp|P02672|FIBA_BOVIN	Fibrinogen alpha chain OS=Bos taurus OX=9913 GN=FGA PE=1 SV=5	13	14	9	4	10	15	10	12	1	2	3	6	4	6	6	7	13	3	0	0	4	3	3	1	3	5	3	11	2	0	4	2
sp|P11151|LIPL_BOVIN	Lipoprotein lipase OS=Bos taurus OX=9913 GN=LPL PE=1 SV=2	16	14	10	10	13	11	14	14	16	15	15	16	12	14	18	23	16	13	15	14	11	17	17	7	11	17	18	15	9	14	17	14
tr|A0A3Q1LR40|A0A3Q1LR40_BOVIN	Uncharacterized protein OS=Bos taurus OX=9913 GN=LIPG PE=3 SV=1	1	1	1	1	3	1	1	1	1	3	3	3	8	3	4	3	3	1	3	1	3	3	3	0	1	1	3	3	2	2	3	3
tr|G5E5T5|G5E5T5_BOVIN	Uncharacterized protein OS=Bos taurus OX=9913 PE=1 SV=2	14	12	17	16	17	10	14	14	9	7	8	13	8	5	7	9	14	6	7	2	7	10	7	6	5	6	8	14	7	2	7	6
tr|A0A3Q1M032|A0A3Q1M032_BOVIN	Uncharacterized protein OS=Bos taurus OX=9913 PE=1 SV=1	16	16	16	15	17	13	16	12	12	9	12	13	9	8	11	11	16	10	9	4	9	13	11	8	8	10	10	15	11	8	9	8
sp|Q2TBU0|HPT_BOVIN	Haptoglobin OS=Bos taurus OX=9913 GN=HP PE=2 SV=1	0	16	0	0	0	20	0	0	0	0	0	0	0	0	0	0	10	0	0	0	0	0	0	0	0	0	0	4	0	0	0	0
tr|Q1RMN8|Q1RMN8_BOVIN	Immunoglobulin light chain, lambda gene cluster OS=Bos taurus OX=9913 GN=IGL@ PE=2 SV=1	25	17	21	20	21	15	24	26	10	8	9	19	13	7	16	22	21	11	8	6	1	8	10	0	8	15	11	24	5	3	10	6
tr|Q3T101|Q3T101_BOVIN	IGL@ protein OS=Bos taurus OX=9913 GN=IGL@ PE=1 SV=1	24	17	19	19	23	15	23	27	11	9	9	18	13	8	16	24	18	12	9	6	0	9	11	0	6	14	11	21	5	3	11	5
tr|A4IFI0|A4IFI0_BOVIN	IGLL1 protein OS=Bos taurus OX=9913 GN=IGLL1 PE=2 SV=1	20	15	17	18	19	12	20	22	10	8	8	17	12	7	14	20	17	11	8	6	0	8	10	0	7	13	11	21	4	3	10	5
tr|A5PK72|A5PK72_BOVIN	Uncharacterized protein OS=Bos taurus OX=9913 PE=2 SV=1	17	13	16	16	15	9	17	20	7	6	5	14	8	3	13	16	15	8	6	4	0	5	8	0	6	11	8	19	1	1	7	2
tr|A0A3Q1LUE9|A0A3Q1LUE9_BOVIN	Uncharacterized protein OS=Bos taurus OX=9913 PE=1 SV=1	5	0	4	6	7	8	5	8	0	0	0	6	6	6	0	7	4	5	0	0	0	0	3	0	0	5	0	0	0	0	5	0
tr|A0A3Q1LSF0|A0A3Q1LSF0_BOVIN	Uncharacterized protein OS=Bos taurus OX=9913 PE=4 SV=1	6	1	6	4	3	4	5	7	1	0	2	2	2	2	2	3	5	2	0	0	2	2	1	1	3	3	3	5	1	0	1	2
tr|F1MLW8|F1MLW8_BOVIN	Uncharacterized protein OS=Bos taurus OX=9913 GN=LOC100847119 PE=1 SV=2	6	7	2	7	9	7	6	8	3	3	0	7	4	3	5	5	1	5	4	3	1	0	4	0	1	4	5	6	0	0	3	3
tr|A0A3Q1N2B9|A0A3Q1N2B9_BOVIN	Uncharacterized protein OS=Bos taurus OX=9913 PE=4 SV=1	4	4	3	4	5	7	4	6	3	2	3	4	4	4	3	5	3	3	2	2	2	3	2	4	0	3	3	4	3	2	3	3
tr|A0A3Q1MIN7|A0A3Q1MIN7_BOVIN	Uncharacterized protein OS=Bos taurus OX=9913 PE=4 SV=1	6	0	1	3	0	0	0	4	0	0	0	0	0	0	0	0	0	0	0	0	0	0	0	0	0	0	1	4	0	0	0	0
tr|G3MZE0|G3MZE0_BOVIN	Uncharacterized protein OS=Bos taurus OX=9913 PE=4 SV=2	0	0	0	0	0	0	0	8	0	0	0	0	0	0	0	0	4	0	0	0	0	0	0	0	0	0	0	0	0	0	0	0
sp|P46193|ANXA1_BOVIN	Annexin A1 OS=Bos taurus OX=9913 GN=ANXA1 PE=1 SV=2	0	11	1	0	1	17	0	0	0	0	0	0	0	0	0	0	4	0	0	0	0	0	0	0	0	0	0	1	0	0	0	0
tr|A0A3Q1MG98|A0A3Q1MG98_BOVIN	Sodium-dependent phosphate transport protein 2B OS=Bos taurus OX=9913 GN=SLC34A2 PE=4 SV=1	14	9	12	7	9	8	14	8	11	9	12	11	11	14	14	17	15	12	10	2	15	11	11	9	6	12	12	16	12	3	9	12
tr|F1MGU7|F1MGU7_BOVIN	Fibrinogen gamma-B chain OS=Bos taurus OX=9913 GN=FGG PE=4 SV=1	11	15	13	8	15	17	13	11	9	7	7	11	10	10	9	14	17	9	7	3	7	12	8	5	8	10	9	10	8	5	8	6
sp|P81187|CFAB_BOVIN	Complement factor B OS=Bos taurus OX=9913 GN=CFB PE=1 SV=2	5	12	6	3	7	11	5	7	1	1	1	4	0	1	3	2	9	0	0	0	1	1	0	1	1	1	1	5	0	0	1	0
tr|A0A3Q1MQV3|A0A3Q1MQV3_BOVIN	Thrombospondin-1 OS=Bos taurus OX=9913 GN=THBS1 PE=4 SV=1	11	0	10	5	3	5	12	14	0	0	0	7	3	0	4	11	0	0	0	0	0	0	0	0	0	0	0	0	0	0	0	0
sp|Q9XSJ4|ENOA_BOVIN	Alpha-enolase OS=Bos taurus OX=9913 GN=ENO1 PE=1 SV=4	5	13	4	0	5	11	3	2	0	0	0	0	1	0	2	3	5	0	0	0	0	0	0	3	0	0	0	0	0	0	0	0
sp|Q3T052|ITIH4_BOVIN	Inter-alpha-trypsin inhibitor heavy chain H4 OS=Bos taurus OX=9913 GN=ITIH4 PE=1 SV=1	2	11	1	1	5	14	4	4	0	0	0	1	0	0	0	0	10	0	0	0	0	0	1	0	0	0	0	2	0	0	1	0
tr|A0A3Q1M193|A0A3Q1M193_BOVIN	Glycoprotein 2 OS=Bos taurus OX=9913 GN=GP2 PE=1 SV=1	11	6	8	9	1	14	7	10	7	4	8	8	0	8	6	9	10	10	8	5	9	8	6	7	6	6	6	12	7	3	6	6
tr|A0A0A0MP92|A0A0A0MP92_BOVIN	Serpin A3-7 OS=Bos taurus OX=9913 GN=SERPINA3-7 PE=1 SV=1	9	16	9	8	9	13	11	12	2	6	2	9	8	6	7	3	11	4	1	1	2	1	5	5	2	4	2	7	2	1	2	1
sp|A2I7M9|SPA32_BOVIN	Serpin A3-2 OS=Bos taurus OX=9913 GN=SERPINA3-2 PE=3 SV=1	4	8	6	4	6	14	7	4	5	4	3	2	3	3	3	2	9	4	3	2	2	2	4	3	3	2	3	3	3	3	5	2
tr|G8JKW7|G8JKW7_BOVIN	Serpin A3-7 OS=Bos taurus OX=9913 GN=SERPINA3-7 PE=3 SV=2	7	15	8	6	6	13	8	8	3	5	2	6	5	4	4	2	12	4	2	1	2	1	4	3	2	2	2	6	3	2	4	2
tr|Q32T06|Q32T06_BOVIN	Endopin 2C OS=Bos taurus OX=9913 PE=2 SV=1	5	9	6	6	3	6	6	5	2	2	2	5	2	2	3	2	5	4	2	2	1	0	2	2	2	2	2	6	2	2	2	1
tr|G3N1U4|G3N1U4_BOVIN	Serpin A3-3 OS=Bos taurus OX=9913 GN=SERPINA3-3 PE=1 SV=1	2	8	5	3	3	7	3	3	3	4	3	2	2	2	2	0	6	4	2	0	1	2	5	4	4	3	2	3	2	2	5	1
sp|A2I7N2|SPA36_BOVIN	Serpin A3-6 OS=Bos taurus OX=9913 GN=SERPINA3-6 PE=3 SV=1	4	8	4	4	2	6	4	4	2	3	1	3	2	2	2	0	5	3	1	0	1	1	4	3	2	2	1	5	2	1	3	1
sp|P19120|HSP7C_BOVIN	Heat shock cognate 71 kDa protein OS=Bos taurus OX=9913 GN=HSPA8 PE=1 SV=2	9	9	5	2	7	14	8	6	3	2	3	4	8	6	8	11	7	5	3	0	2	5	2	5	3	5	3	5	2	1	3	3
sp|Q0VCX2|BIP_BOVIN	Endoplasmic reticulum chaperone BiP OS=Bos taurus OX=9913 GN=HSPA5 PE=2 SV=1	4	4	3	2	3	6	3	4	1	1	1	2	2	3	3	6	2	1	1	0	1	1	0	1	1	2	1	1	0	0	0	1
sp|Q27965|HS71B_BOVIN	Heat shock 70 kDa protein 1B OS=Bos taurus OX=9913 GN=HSPA1B PE=2 SV=1	1	2	2	2	2	4	4	2	2	2	2	2	3	2	2	2	2	3	2	0	2	3	1	2	2	5	2	2	1	1	1	2
sp|Q3SX14|GELS_BOVIN	Gelsolin OS=Bos taurus OX=9913 GN=GSN PE=2 SV=1	9	12	6	5	7	13	8	8	2	2	2	8	1	2	2	6	13	3	2	0	2	2	2	2	1	3	2	5	2	0	2	2
sp|P07589|FINC_BOVIN	Fibronectin OS=Bos taurus OX=9913 GN=FN1 PE=1 SV=4	1	3	5	2	2	9	4	12	0	0	0	1	0	0	1	6	3	1	0	0	0	4	0	0	0	1	0	5	0	0	0	0
tr|A0A3Q1LMW6|A0A3Q1LMW6_BOVIN	Uncharacterized protein OS=Bos taurus OX=9913 GN=LOC107131803 PE=3 SV=1	1	13	0	0	0	15	0	0	0	0	0	0	0	0	0	0	4	0	0	0	0	0	0	0	0	0	0	0	0	0	0	0
tr|F1MMS7|F1MMS7_BOVIN	Uncharacterized protein OS=Bos taurus OX=9913 PE=3 SV=2	1	10	0	0	0	14	0	0	0	0	0	0	0	0	0	0	4	0	0	0	0	0	0	0	0	0	0	0	0	0	0	0
tr|G3X8C3|G3X8C3_BOVIN	Uncharacterized protein OS=Bos taurus OX=9913 GN=LOC786410 PE=3 SV=1	1	10	0	0	0	12	0	0	0	0	0	0	0	0	0	0	3	0	0	0	0	0	0	0	0	0	0	0	0	0	0	0
sp|P00711|LALBA_BOVIN	Alpha-lactalbumin OS=Bos taurus OX=9913 GN=LALBA PE=1 SV=2	14	14	13	10	10	13	16	14	23	13	10	13	13	12	16	15	14	13	12	5	10	15	5	5	7	12	10	14	11	10	10	7
tr|A0A140T8A5|A0A140T8A5_BOVIN	Isocitrate dehydrogenase [NADP] OS=Bos taurus OX=9913 GN=IDH1 PE=1 SV=1	12	6	11	7	7	8	9	6	8	1	8	4	5	7	10	7	8	4	6	0	3	6	7	9	4	7	5	4	3	1	5	6
tr|A5D7Q2|A5D7Q2_BOVIN	Uncharacterized protein OS=Bos taurus OX=9913 PE=2 SV=1	11	7	9	8	8	8	10	9	3	5	2	6	3	3	8	10	8	2	5	0	4	4	2	2	3	4	7	7	3	0	3	5
tr|A0A3Q1ML26|A0A3Q1ML26_BOVIN	Uncharacterized protein OS=Bos taurus OX=9913 PE=4 SV=1	4	0	0	0	3	0	4	3	0	0	0	0	0	0	2	0	2	0	0	0	0	0	0	0	0	0	0	0	0	0	0	0
tr|A0A3Q1MFI7|A0A3Q1MFI7_BOVIN	Uncharacterized protein OS=Bos taurus OX=9913 GN=LOC104968484 PE=4 SV=1	3	0	0	0	3	3	3	3	0	0	0	0	0	0	2	0	2	0	0	0	0	0	0	0	0	0	0	0	0	0	0	0
tr|A0A3Q1M667|A0A3Q1M667_BOVIN	Uncharacterized protein OS=Bos taurus OX=9913 PE=4 SV=1	0	0	0	0	0	0	0	4	0	0	0	0	0	0	0	2	0	0	0	0	0	0	0	0	0	0	0	0	0	0	0	0
tr|G3MXG6|G3MXG6_BOVIN	Uncharacterized protein OS=Bos taurus OX=9913 PE=4 SV=2	3	2	3	1	0	0	2	0	2	0	0	1	1	0	2	2	2	1	2	0	1	1	1	1	0	1	2	2	0	0	1	1
tr|G3N1H5|G3N1H5_BOVIN	Uncharacterized protein OS=Bos taurus OX=9913 GN=LOC100300716 PE=4 SV=2	0	0	0	0	2	0	0	3	0	0	0	0	0	0	0	0	0	0	0	0	0	0	0	0	0	0	0	0	0	0	0	0
sp|P50397|GDIB_BOVIN	Rab GDP dissociation inhibitor beta OS=Bos taurus OX=9913 GN=GDI2 PE=2 SV=3	7	6	3	1	3	5	12	9	2	1	1	1	1	3	4	4	3	0	1	0	0	0	0	0	0	0	0	0	0	0	0	0
sp|P21856|GDIA_BOVIN	Rab GDP dissociation inhibitor alpha OS=Bos taurus OX=9913 GN=GDI1 PE=1 SV=1	5	3	1	0	1	2	5	2	1	0	0	0	0	1	0	1	2	0	0	0	0	0	0	0	0	0	0	0	0	0	0	0
sp|Q1JPB0|ILEU_BOVIN	Leukocyte elastase inhibitor OS=Bos taurus OX=9913 GN=SERPINB1 PE=2 SV=2	0	11	0	0	0	13	0	0	0	0	0	0	0	0	0	0	1	0	0	0	0	0	0	0	0	0	0	1	0	0	0	0
sp|Q76LV2|HS90A_BOVIN	Heat shock protein HSP 90-alpha OS=Bos taurus OX=9913 GN=HSP90AA1 PE=1 SV=3	0	9	0	0	0	10	0	0	0	0	0	0	0	0	0	0	0	0	0	0	0	0	0	1	0	1	0	0	0	0	0	0
sp|Q76LV1|HS90B_BOVIN	Heat shock protein HSP 90-beta OS=Bos taurus OX=9913 GN=HSP90AB1 PE=2 SV=3	0	4	0	0	0	5	0	0	0	0	0	0	0	0	0	0	0	0	0	0	0	0	0	1	0	0	0	0	0	0	0	0
sp|Q95M18|ENPL_BOVIN	Endoplasmin OS=Bos taurus OX=9913 GN=HSP90B1 PE=2 SV=1	0	2	0	0	0	0	0	0	0	0	0	0	0	0	0	0	0	0	0	0	0	0	0	0	0	0	0	0	0	0	0	0
sp|A5D7D1|ACTN4_BOVIN	Alpha-actinin-4 OS=Bos taurus OX=9913 GN=ACTN4 PE=2 SV=1	0	7	0	0	0	12	0	0	0	0	0	0	0	0	0	0	0	0	0	0	0	0	0	0	0	0	0	0	0	0	0	0
sp|Q3B7N2|ACTN1_BOVIN	Alpha-actinin-1 OS=Bos taurus OX=9913 GN=ACTN1 PE=2 SV=1	0	3	0	0	0	10	0	0	0	0	0	0	0	0	0	0	0	0	0	0	0	0	0	0	0	0	0	0	0	0	0	0
tr|A0A3Q1MT29|A0A3Q1MT29_BOVIN	Chitinase-3-like protein 1 OS=Bos taurus OX=9913 GN=CHI3L1 PE=3 SV=1	8	15	12	4	9	13	5	10	0	0	0	6	5	0	4	6	4	0	0	0	0	0	1	0	0	0	0	2	0	0	1	0
sp|P30922|CH3L1_BOVIN	Chitinase-3-like protein 1 OS=Bos taurus OX=9913 GN=CHI3L1 PE=1 SV=3	8	15	11	4	9	13	4	10	0	0	0	6	5	0	4	5	4	0	0	0	0	0	1	0	0	0	0	2	0	0	1	0
sp|Q2KJF1|A1BG_BOVIN	Alpha-1B-glycoprotein OS=Bos taurus OX=9913 GN=A1BG PE=1 SV=1	3	9	5	0	5	13	5	7	1	0	0	1	1	0	1	2	8	0	0	0	0	0	0	0	0	0	0	1	0	0	0	0
tr|A0A3Q1LGY9|A0A3Q1LGY9_BOVIN	Angiotensinogen OS=Bos taurus OX=9913 GN=AGT PE=1 SV=1	8	6	3	1	1	6	1	5	0	0	0	1	0	0	0	1	14	3	0	0	6	0	0	2	0	1	0	1	5	0	0	0
sp|Q05927|5NTD_BOVIN	5'-nucleotidase OS=Bos taurus OX=9913 GN=NT5E PE=1 SV=2	8	0	3	0	0	3	5	6	2	0	0	0	3	5	1	6	5	0	0	0	1	1	0	0	0	1	2	2	0	0	0	0
tr|A6QPT4|A6QPT4_BOVIN	MPO protein OS=Bos taurus OX=9913 GN=MPO PE=1 SV=1	0	10	0	0	0	9	0	0	0	0	0	0	0	0	0	0	0	0	0	0	0	0	0	0	0	0	0	0	0	0	0	0
sp|P10790|FABPH_BOVIN	Fatty acid-binding protein, heart OS=Bos taurus OX=9913 GN=FABP3 PE=1 SV=2	8	8	8	6	8	8	11	8	7	7	6	7	7	8	9	9	6	6	6	4	7	7	7	7	5	7	6	6	6	6	7	7
sp|P26201|CD36_BOVIN	Platelet glycoprotein 4 OS=Bos taurus OX=9913 GN=CD36 PE=1 SV=5	8	6	6	8	7	6	11	5	8	5	8	8	6	8	9	10	10	7	6	2	7	8	5	8	3	4	5	8	6	3	6	5
tr|E1BMJ0|E1BMJ0_BOVIN	Serpin family G member 1 OS=Bos taurus OX=9913 GN=SERPING1 PE=3 SV=3	9	10	10	9	9	10	7	9	5	6	4	7	6	7	5	4	8	6	4	2	6	7	3	4	4	4	3	9	6	4	4	4
sp|P50448|F12AI_BOVIN	Factor XIIa inhibitor OS=Bos taurus OX=9913 PE=1 SV=1	8	9	10	8	8	9	8	8	4	5	4	6	5	6	6	3	9	5	4	2	5	6	4	5	4	4	3	8	5	4	4	5
tr|E1B6Z6|E1B6Z6_BOVIN	Lipocalin 2 OS=Bos taurus OX=9913 GN=LCN2 PE=1 SV=2	4	13	5	6	2	15	4	6	5	0	1	4	2	1	6	7	7	5	3	1	3	5	2	1	6	4	1	7	4	4	5	1
tr|F1MZ96|F1MZ96_BOVIN	Uncharacterized protein OS=Bos taurus OX=9913 PE=1 SV=3	11	5	7	5	8	6	6	10	2	2	2	4	3	3	3	9	8	3	2	1	3	2	2	1	2	3	2	6	2	0	2	2
tr|B0JYP6|B0JYP6_BOVIN	IGK protein OS=Bos taurus OX=9913 GN=IGK PE=2 SV=1	12	5	7	4	9	7	7	11	3	2	2	4	3	4	3	10	8	3	2	1	3	2	2	1	2	3	2	6	2	0	2	2
sp|Q2TBI0|LBP_BOVIN	Lipopolysaccharide-binding protein OS=Bos taurus OX=9913 GN=LBP PE=2 SV=1	8	12	9	5	7	12	4	6	3	0	0	3	2	3	3	4	8	1	1	0	0	3	0	3	1	4	1	5	0	0	0	0
tr|A0A3Q1MU33|A0A3Q1MU33_BOVIN	Annexin OS=Bos taurus OX=9913 GN=ANXA5 PE=1 SV=1	2	4	6	2	8	6	6	4	2	1	2	1	7	5	3	4	5	2	2	0	1	1	3	6	2	4	1	1	2	0	3	1
sp|P81287|ANXA5_BOVIN	Annexin A5 OS=Bos taurus OX=9913 GN=ANXA5 PE=1 SV=3	1	5	5	2	7	6	5	5	2	2	1	2	6	5	3	5	4	2	1	0	0	1	2	7	2	4	2	1	1	0	3	2
sp|P31976|EZRI_BOVIN	Ezrin OS=Bos taurus OX=9913 GN=EZR PE=1 SV=2	2	5	4	1	4	11	3	4	1	0	1	3	5	4	4	7	3	1	0	0	1	3	1	1	0	1	1	2	1	0	0	1
sp|Q2HJ49|MOES_BOVIN	Moesin OS=Bos taurus OX=9913 GN=MSN PE=2 SV=3	1	5	2	1	1	9	1	1	1	0	1	1	1	1	1	2	1	1	0	0	1	1	1	1	0	1	1	1	1	0	0	1
tr|F1N036|F1N036_BOVIN	DnaJ homolog subfamily C member 3 OS=Bos taurus OX=9913 GN=DNAJC3 PE=4 SV=1	3	3	3	1	2	11	4	6	1	1	1	3	1	2	1	6	10	1	2	0	1	1	1	1	1	1	1	1	1	0	1	1
sp|P22226|CTHL1_BOVIN	Cathelicidin-1 OS=Bos taurus OX=9913 GN=CATHL1 PE=1 SV=2	3	13	3	0	1	15	0	0	3	0	0	0	2	0	0	0	6	0	0	2	0	0	0	0	0	0	0	3	0	0	0	0
tr|A0A3Q1NJR8|A0A3Q1NJR8_BOVIN	Antithrombin-III OS=Bos taurus OX=9913 GN=SERPINC1 PE=3 SV=1	2	8	3	1	6	9	5	5	1	0	0	1	2	0	0	1	6	0	0	0	0	0	1	2	0	0	0	2	0	0	0	0
tr|A0A3Q1LI40|A0A3Q1LI40_BOVIN	Complement component C7 OS=Bos taurus OX=9913 GN=C7 PE=4 SV=1	0	4	5	2	1	0	2	7	0	2	0	8	2	0	2	6	4	0	0	0	0	0	0	0	0	0	0	2	0	0	0	0
sp|P06394|K1C10_BOVIN	Keratin, type I cytoskeletal 10 OS=Bos taurus OX=9913 GN=KRT10 PE=3 SV=1	1	1	0	0	0	1	0	0	2	1	2	0	4	4	1	10	2	1	0	1	3	0	1	0	1	0	0	2	2	1	1	1
tr|Q17QL7|Q17QL7_BOVIN	KRT15 protein OS=Bos taurus OX=9913 GN=KRT15 PE=1 SV=2	0	0	0	0	0	1	0	0	0	1	3	0	2	1	1	1	1	1	0	1	1	0	1	0	1	0	0	1	2	1	1	1
tr|A0A3Q1M2I5|A0A3Q1M2I5_BOVIN	Keratin, type I cytoskeletal 14 OS=Bos taurus OX=9913 GN=KRT14 PE=1 SV=1	1	0	0	0	0	0	0	1	2	0	3	0	1	0	0	0	1	0	0	0	0	0	1	0	0	0	0	1	2	0	0	0
sp|Q8SPP7|PGRP1_BOVIN	Peptidoglycan recognition protein 1 OS=Bos taurus OX=9913 GN=PGLYRP1 PE=1 SV=1	0	11	1	0	1	14	0	0	2	0	0	0	1	0	0	0	2	0	0	1	0	0	0	0	0	0	0	1	0	0	0	0
tr|F1MQ37|F1MQ37_BOVIN	Myosin heavy chain 9 OS=Bos taurus OX=9913 GN=MYH9 PE=1 SV=3	0	3	0	0	0	12	0	0	0	0	0	0	0	0	0	0	0	0	0	0	0	0	0	0	0	0	0	0	0	0	0	0
sp|P79345|NPC2_BOVIN	NPC intracellular cholesterol transporter 2 OS=Bos taurus OX=9913 GN=NPC2 PE=1 SV=1	7	7	8	6	4	6	7	7	7	4	5	5	5	4	8	11	7	6	5	1	3	8	3	0	3	6	5	6	6	3	4	4
tr|Q3ZCL0|Q3ZCL0_BOVIN	Cysteine-rich secretory protein 2 OS=Bos taurus OX=9913 GN=CRISP3 PE=2 SV=1	5	4	6	5	6	6	7	9	4	6	4	7	7	5	6	8	4	7	4	3	5	6	4	4	3	3	5	5	4	4	3	3
sp|P08037-2|B4GT1_BOVIN	Isoform Short of Beta-1,4-galactosyltransferase 1 OS=Bos taurus OX=9913 GN=B4GALT1	5	3	6	4	6	5	6	7	3	3	4	4	4	4	5	8	5	3	5	1	1	4	3	3	1	3	3	5	3	1	2	3
tr|F1N1Z8|F1N1Z8_BOVIN	Pancreatic adenocarcinoma upregulated factor-like OS=Bos taurus OX=9913 GN=LOC104975830 PE=4 SV=3	4	11	3	1	8	6	2	2	1	2	0	3	4	3	0	2	7	1	3	0	1	5	1	2	0	2	1	6	2	2	0	0
tr|G3MZ19|G3MZ19_BOVIN	Uncharacterized protein OS=Bos taurus OX=9913 GN=ZG16B PE=4 SV=2	3	5	5	1	6	3	0	2	0	0	0	0	3	0	0	0	4	0	0	0	0	3	0	0	0	1	0	4	0	0	0	0
tr|G3N0V2|G3N0V2_BOVIN	Keratin 1 OS=Bos taurus OX=9913 GN=KRT1 PE=1 SV=2	3	2	2	1	1	2	1	2	3	2	3	1	2	3	2	10	4	0	2	2	2	2	2	2	1	2	1	2	2	2	2	2
tr|A4FV94|A4FV94_BOVIN	KRT6A protein OS=Bos taurus OX=9913 GN=KRT6A PE=2 SV=1	2	3	0	0	0	0	0	0	2	2	2	0	1	4	0	3	1	0	0	2	1	0	0	0	0	0	0	0	1	0	0	0
sp|Q5XQN5|K2C5_BOVIN	Keratin, type II cytoskeletal 5 OS=Bos taurus OX=9913 GN=KRT5 PE=1 SV=1	1	3	0	0	1	0	0	2	1	2	2	0	1	3	1	3	1	1	2	2	1	1	2	1	1	1	0	1	1	0	1	1
tr|G3MZ71|G3MZ71_BOVIN	Keratin 2 OS=Bos taurus OX=9913 GN=KRT2 PE=1 SV=2	2	1	1	1	1	1	1	1	2	1	2	1	1	2	1	3	2	0	1	1	1	1	1	1	1	1	1	1	1	1	1	1
sp|Q29S21|K2C7_BOVIN	Keratin, type II cytoskeletal 7 OS=Bos taurus OX=9913 GN=KRT7 PE=2 SV=1	2	2	0	0	1	1	0	2	1	1	1	0	1	2	1	1	2	1	1	1	1	1	1	1	1	1	0	1	1	0	1	1
tr|A6QPP7|A6QPP7_BOVIN	ELA2 protein OS=Bos taurus OX=9913 GN=ELANE PE=1 SV=1	0	7	0	0	0	12	0	0	0	0	0	0	0	0	0	0	0	0	0	0	0	0	0	0	0	0	0	0	0	0	0	0
sp|Q0IIG8|RAB18_BOVIN	Ras-related protein Rab-18 OS=Bos taurus OX=9913 GN=RAB18 PE=2 SV=1	8	5	7	6	5	5	5	5	5	5	4	6	5	5	6	6	5	7	6	1	6	5	5	6	5	6	4	6	5	2	5	4
sp|P68103|EF1A1_BOVIN	Elongation factor 1-alpha 1 OS=Bos taurus OX=9913 GN=EEF1A1 PE=1 SV=1	4	6	7	3	6	4	6	4	2	1	3	3	4	4	3	3	6	3	5	0	4	6	2	5	3	5	3	3	3	2	2	3
sp|Q3MHN5|VTDB_BOVIN	Vitamin D-binding protein OS=Bos taurus OX=9913 GN=GC PE=2 SV=1	4	7	5	3	4	6	5	6	5	3	0	3	2	0	3	4	4	1	0	0	3	0	0	3	0	2	0	2	3	0	2	0
sp|P34955|A1AT_BOVIN	Alpha-1-antiproteinase OS=Bos taurus OX=9913 GN=SERPINA1 PE=1 SV=1	6	6	4	3	5	10	3	7	0	2	0	0	4	1	0	1	5	4	0	0	0	0	0	2	0	1	1	1	0	0	0	0
tr|F1MNV5|F1MNV5_BOVIN	Kininogen-1 OS=Bos taurus OX=9913 GN=KNG1 PE=4 SV=2	7	4	3	0	3	4	4	3	2	0	0	0	2	2	0	2	4	2	0	0	0	0	0	3	0	0	0	2	0	0	0	0
sp|P01045-2|KNG2_BOVIN	Isoform LMW of Kininogen-2 OS=Bos taurus OX=9913 GN=KNG2	4	5	2	0	6	7	2	2	2	0	0	0	3	2	0	2	3	2	0	0	0	0	0	4	0	0	0	2	0	0	0	0
tr|A0A3Q1LVU8|A0A3Q1LVU8_BOVIN	Acyl-CoA synthetase long chain family member 1 OS=Bos taurus OX=9913 GN=ACSL1 PE=1 SV=1	7	1	3	1	1	0	8	5	0	0	0	2	0	1	0	5	0	0	0	0	0	0	0	1	0	0	0	1	0	0	0	0
sp|P17697|CLUS_BOVIN	Clusterin OS=Bos taurus OX=9913 GN=CLU PE=1 SV=1	0	6	5	2	2	4	0	5	0	0	0	2	0	0	0	2	0	0	0	0	0	0	0	0	0	0	0	0	0	0	0	0
tr|A0A3Q1NJB1|A0A3Q1NJB1_BOVIN	Ceruloplasmin OS=Bos taurus OX=9913 GN=CP PE=1 SV=1	1	6	0	0	1	10	2	2	0	0	0	0	0	0	0	0	7	0	0	0	0	0	0	0	0	0	0	0	0	0	0	0
sp|P02070|HBB_BOVIN	Hemoglobin subunit beta OS=Bos taurus OX=9913 GN=HBB PE=1 SV=1	0	0	0	0	0	10	0	0	0	0	0	0	0	0	0	0	0	0	0	1	0	0	0	0	0	0	0	0	0	0	0	0
sp|Q92176|COR1A_BOVIN	Coronin-1A OS=Bos taurus OX=9913 GN=CORO1A PE=1 SV=3	0	10	0	0	0	7	0	0	0	0	0	0	0	0	0	0	0	0	0	0	0	0	0	0	0	0	0	0	0	0	0	0
sp|Q3ZCH5|ZA2G_BOVIN	Zinc-alpha-2-glycoprotein OS=Bos taurus OX=9913 GN=AZGP1 PE=2 SV=1	5	6	4	4	5	5	10	7	6	4	1	6	5	2	9	5	6	6	2	0	3	5	0	1	1	6	2	4	4	0	0	1
sp|P79121|TIMP3_BOVIN	Metalloproteinase inhibitor 3 OS=Bos taurus OX=9913 GN=TIMP3 PE=2 SV=1	4	4	3	3	2	4	3	4	5	2	3	4	1	3	3	7	6	2	6	1	4	5	4	4	3	5	6	2	2	3	6	5
tr|A0A3Q1LYE7|A0A3Q1LYE7_BOVIN	RAB1A, member RAS oncogene family OS=Bos taurus OX=9913 GN=RAB1A PE=1 SV=1	6	3	3	4	3	4	6	5	2	3	4	4	5	5	6	5	6	2	3	0	2	2	3	1	2	4	4	4	1	2	2	4
sp|A4FV54|RAB8A_BOVIN	Ras-related protein Rab-8A OS=Bos taurus OX=9913 GN=RAB8A PE=2 SV=1	1	1	0	1	0	3	4	4	1	0	1	1	1	1	1	1	1	1	1	0	1	0	1	0	1	0	1	1	0	1	1	1
sp|P10948|RAB3B_BOVIN	Ras-related protein Rab-3B OS=Bos taurus OX=9913 GN=RAB3B PE=2 SV=1	1	1	0	1	0	2	2	2	1	0	1	1	0	1	1	1	1	1	1	0	1	0	1	0	1	0	1	2	0	1	1	1
tr|A6QLS9|A6QLS9_BOVIN	RAB10 protein OS=Bos taurus OX=9913 GN=RAB10 PE=1 SV=1	2	1	0	1	0	0	2	2	1	0	1	1	1	1	1	0	2	1	1	0	1	0	1	0	1	0	1	1	0	1	1	1
tr|A5D7E0|A5D7E0_BOVIN	RAB35 protein OS=Bos taurus OX=9913 GN=RAB35 PE=2 SV=1	1	1	0	1	0	0	2	3	1	0	1	1	1	1	1	0	1	1	1	0	1	0	1	0	1	0	1	1	0	1	1	1
sp|A6QR46|RAB6B_BOVIN	Ras-related protein Rab-6B OS=Bos taurus OX=9913 GN=RAB6B PE=2 SV=1	0	1	0	1	0	0	2	1	1	0	1	1	0	1	1	0	1	1	1	0	1	0	1	0	1	0	1	1	0	1	1	1
sp|P62871|GBB1_BOVIN	Guanine nucleotide-binding protein G(I)/G(S)/G(T) subunit beta-1 OS=Bos taurus OX=9913 GN=GNB1 PE=1 SV=3	7	4	5	3	5	5	7	5	4	1	2	4	3	5	5	6	4	1	1	0	1	2	0	2	2	3	2	4	1	0	1	0
sp|P11017|GBB2_BOVIN	Guanine nucleotide-binding protein G(I)/G(S)/G(T) subunit beta-2 OS=Bos taurus OX=9913 GN=GNB2 PE=2 SV=3	6	4	5	3	5	3	6	3	3	1	2	3	3	4	5	5	5	1	1	0	1	2	0	2	2	3	2	4	1	0	1	0
sp|P12763|FETUA_BOVIN	Alpha-2-HS-glycoprotein OS=Bos taurus OX=9913 GN=AHSG PE=1 SV=2	3	6	2	2	6	7	2	2	1	1	1	1	2	1	1	1	5	3	1	0	1	1	1	4	2	2	1	1	1	0	1	1
tr|A0A3Q1M3Z5|A0A3Q1M3Z5_BOVIN	Cathepsin D OS=Bos taurus OX=9913 GN=CTSD PE=3 SV=1	4	2	2	3	3	5	4	4	1	0	0	2	1	2	4	5	6	1	2	0	1	5	0	0	0	1	2	3	1	0	1	1
sp|Q3MHN2|CO9_BOVIN	Complement component C9 OS=Bos taurus OX=9913 GN=C9 PE=2 SV=1	5	6	5	1	5	5	5	6	0	0	0	2	1	0	0	2	4	0	0	0	0	0	0	0	0	0	0	2	1	0	0	0
tr|A0A3Q1LN98|A0A3Q1LN98_BOVIN	Cartilage acidic protein 1 OS=Bos taurus OX=9913 GN=CRTAC1 PE=4 SV=1	7	0	3	2	1	2	2	6	3	0	0	3	0	1	1	5	6	0	0	0	0	1	0	1	1	0	1	2	2	0	0	2
sp|Q32PJ2|APOA4_BOVIN	Apolipoprotein A-IV OS=Bos taurus OX=9913 GN=APOA4 PE=2 SV=1	1	2	2	0	0	2	5	4	0	0	0	0	0	0	0	0	7	1	0	0	0	0	0	3	0	1	0	0	0	0	0	0
sp|F1N152|HTRA1_BOVIN	Serine protease HTRA1 OS=Bos taurus OX=9913 GN=HTRA1 PE=2 SV=1	1	1	1	0	4	0	1	4	0	0	0	1	3	1	2	7	0	0	0	0	0	1	0	0	0	0	0	0	0	0	0	0
tr|Q2KIS4|Q2KIS4_BOVIN	Dehydrogenase/reductase (SDR family) member 1 OS=Bos taurus OX=9913 GN=DHRS1 PE=2 SV=1	4	0	0	0	0	0	0	0	3	0	0	0	0	4	5	8	0	0	0	0	0	0	0	0	0	0	0	0	0	0	0	0
sp|Q9XSC9|TCO2_BOVIN	Transcobalamin-2 OS=Bos taurus OX=9913 GN=TCN2 PE=1 SV=1	0	0	0	0	0	0	0	0	0	1	0	0	0	0	0	9	0	0	2	0	1	1	0	0	0	1	3	0	1	0	1	2
tr|Q58CU1|Q58CU1_BOVIN	Transcobalamin II OS=Bos taurus OX=9913 GN=TCN2 PE=2 SV=1	0	0	0	0	0	0	0	0	0	0	0	0	0	0	0	3	0	0	0	0	0	0	0	0	0	0	0	0	0	0	0	0
tr|A0A3Q1LMG1|A0A3Q1LMG1_BOVIN	Fructose-bisphosphate aldolase OS=Bos taurus OX=9913 GN=ALDOA PE=1 SV=1	0	7	0	0	0	8	0	0	0	0	0	0	0	0	0	0	0	0	0	0	0	0	0	0	0	0	0	0	0	0	0	0
sp|Q0VCM4|PYGL_BOVIN	Glycogen phosphorylase, liver form OS=Bos taurus OX=9913 GN=PYGL PE=2 SV=1	0	5	0	0	0	7	0	0	0	0	0	0	0	0	0	0	0	0	0	0	0	0	0	0	0	0	0	0	0	0	0	0
sp|P28783|S10A9_BOVIN	Protein S100-A9 OS=Bos taurus OX=9913 GN=S100A9 PE=1 SV=3	0	2	0	0	0	8	0	0	0	0	0	0	0	0	0	0	1	0	0	0	0	0	0	0	0	0	0	0	0	0	0	0
tr|G3N2D8|G3N2D8_BOVIN	Uncharacterized protein OS=Bos taurus OX=9913 GN=GGT1 PE=1 SV=2	5	4	6	6	5	6	6	6	4	3	3	5	5	7	8	5	6	3	3	2	4	5	3	5	4	2	3	4	5	2	3	4
tr|F1MGR1|F1MGR1_BOVIN	Sodium/nucleoside cotransporter OS=Bos taurus OX=9913 GN=SLC28A3 PE=3 SV=2	4	3	2	4	4	6	6	6	4	4	2	3	5	6	1	4	6	4	3	0	4	5	3	2	4	5	4	5	4	1	3	3
sp|Q2TA29|RB11A_BOVIN	Ras-related protein Rab-11A OS=Bos taurus OX=9913 GN=RAB11A PE=2 SV=3	4	3	4	2	3	6	6	4	5	1	2	7	6	5	6	6	7	2	1	0	0	2	3	7	1	3	3	2	2	0	4	2
tr|A0A452DHW3|A0A452DHW3_BOVIN	Ras-related protein Rab-11B OS=Bos taurus OX=9913 GN=RAB11B PE=4 SV=1	2	1	2	0	1	5	4	2	3	0	1	5	4	3	6	4	6	0	0	0	0	1	1	5	0	1	1	1	0	0	2	0
sp|Q95122|CD14_BOVIN	Monocyte differentiation antigen CD14 OS=Bos taurus OX=9913 GN=CD14 PE=2 SV=2	7	6	7	3	3	7	4	4	2	4	3	3	2	4	4	4	4	1	3	0	2	2	1	2	1	4	2	5	1	2	2	3
sp|A6QLZ7|CRLD2_BOVIN	Cysteine-rich secretory protein LCCL domain-containing 2 OS=Bos taurus OX=9913 GN=CRISPLD2 PE=2 SV=1	3	3	5	4	4	3	6	2	4	0	0	5	2	1	5	4	4	3	3	0	2	3	1	0	1	6	5	3	0	0	3	2
sp|P84080|ARF1_BOVIN	ADP-ribosylation factor 1 OS=Bos taurus OX=9913 GN=ARF1 PE=1 SV=2	2	2	1	0	3	7	6	3	2	0	1	3	3	5	4	5	1	0	0	0	0	1	0	1	0	0	0	1	1	0	0	0
sp|Q3SZF2|ARF4_BOVIN	ADP-ribosylation factor 4 OS=Bos taurus OX=9913 GN=ARF4 PE=2 SV=3	1	1	1	0	1	4	4	1	1	0	0	2	1	3	3	2	1	0	0	0	0	1	0	1	0	0	0	2	1	0	0	0
sp|P00735|THRB_BOVIN	Prothrombin OS=Bos taurus OX=9913 GN=F2 PE=1 SV=2	3	6	3	1	7	2	1	1	0	0	0	0	0	0	0	0	5	1	0	0	1	0	0	2	1	1	0	3	0	0	0	0
sp|Q5E9B1|LDHB_BOVIN	L-lactate dehydrogenase B chain OS=Bos taurus OX=9913 GN=LDHB PE=2 SV=4	3	5	2	0	1	6	1	0	1	0	0	0	2	2	0	0	3	0	0	0	0	1	0	2	0	0	0	0	0	0	0	0
sp|P19858|LDHA_BOVIN	L-lactate dehydrogenase A chain OS=Bos taurus OX=9913 GN=LDHA PE=2 SV=2	1	2	0	0	0	1	0	0	0	0	0	0	1	1	0	0	1	0	0	0	0	0	0	1	0	0	0	0	0	0	0	0
sp|P28782|S10A8_BOVIN	Protein S100-A8 OS=Bos taurus OX=9913 GN=S100A8 PE=1 SV=2	0	6	0	0	0	8	0	0	0	0	0	0	0	0	0	0	0	0	0	0	0	0	0	0	0	0	0	0	0	0	0	0
sp|Q0VCW4|SDHL_BOVIN	L-serine dehydratase/L-threonine deaminase OS=Bos taurus OX=9913 GN=SDS PE=2 SV=1	0	6	0	0	0	7	0	0	0	0	0	0	0	0	0	0	0	0	0	0	0	0	0	0	0	0	0	0	0	0	0	0
sp|Q3T0P6|PGK1_BOVIN	Phosphoglycerate kinase 1 OS=Bos taurus OX=9913 GN=PGK1 PE=2 SV=3	0	5	0	0	0	8	0	0	0	0	0	0	0	0	0	0	0	0	0	0	0	0	0	0	0	0	0	0	0	0	0	0
sp|Q3SYV4|CAP1_BOVIN	Adenylyl cyclase-associated protein 1 OS=Bos taurus OX=9913 GN=CAP1 PE=2 SV=3	0	5	0	0	0	6	0	0	0	0	0	0	0	0	0	0	0	0	0	0	0	0	0	0	0	0	0	0	0	0	0	0
tr|A0A3S5ZPM3|A0A3S5ZPM3_BOVIN	6-phosphogluconate dehydrogenase, decarboxylating OS=Bos taurus OX=9913 GN=PGD PE=1 SV=1	0	3	0	0	0	9	0	0	0	0	0	0	0	0	0	0	0	0	0	0	0	0	0	0	0	0	0	0	0	0	0	0
sp|Q3ZBD7|G6PI_BOVIN	Glucose-6-phosphate isomerase OS=Bos taurus OX=9913 GN=GPI PE=2 SV=4	0	2	0	0	0	8	1	0	0	0	0	0	0	0	0	0	0	0	0	0	0	0	0	0	0	0	0	0	0	0	0	0
tr|A0A3Q1LR63|A0A3Q1LR63_BOVIN	Hexokinase 3 OS=Bos taurus OX=9913 GN=HK3 PE=1 SV=1	0	1	0	0	0	7	0	0	0	0	0	0	0	0	0	0	0	0	0	0	0	0	0	0	0	0	0	0	0	0	0	0
sp|P10152|ANG1_BOVIN	Angiogenin-1 OS=Bos taurus OX=9913 GN=ANG1 PE=1 SV=4	3	6	7	5	4	7	7	5	6	6	4	4	3	3	8	6	6	5	7	1	7	7	4	6	5	6	8	5	4	4	7	8
sp|Q8WML4|MUC1_BOVIN	Mucin-1 OS=Bos taurus OX=9913 GN=MUC1 PE=1 SV=1	6	3	3	4	3	5	6	5	3	2	2	6	3	3	4	5	3	4	2	2	2	3	2	3	3	3	3	5	3	3	3	3
sp|P62935|PPIA_BOVIN	Peptidyl-prolyl cis-trans isomerase A OS=Bos taurus OX=9913 GN=PPIA PE=1 SV=2	6	2	5	2	2	7	8	6	3	4	2	5	6	4	4	4	4	3	2	0	3	3	3	4	1	2	1	3	3	1	1	2
sp|Q1RMJ6|RHOC_BOVIN	Rho-related GTP-binding protein RhoC OS=Bos taurus OX=9913 GN=RHOC PE=2 SV=1	6	4	5	3	6	4	6	6	4	1	2	5	6	6	6	6	4	0	1	0	1	0	1	1	0	2	0	1	1	0	0	0
sp|P62998|RAC1_BOVIN	Ras-related C3 botulinum toxin substrate 1 OS=Bos taurus OX=9913 GN=RAC1 PE=1 SV=1	4	4	4	2	5	5	6	3	4	1	2	2	4	4	5	5	4	1	2	0	2	1	1	2	1	2	1	2	2	1	1	1
sp|Q9TU25|RAC2_BOVIN	Ras-related C3 botulinum toxin substrate 2 OS=Bos taurus OX=9913 GN=RAC2 PE=2 SV=1	3	4	4	2	4	6	5	3	4	1	2	2	3	3	4	4	4	1	2	0	2	1	1	2	1	2	1	2	2	1	1	1
sp|Q2KJ93|CDC42_BOVIN	Cell division control protein 42 homolog OS=Bos taurus OX=9913 GN=CDC42 PE=1 SV=1	4	4	3	1	3	3	4	4	2	0	0	1	3	3	3	5	2	0	0	0	0	0	0	0	0	0	0	0	0	0	0	0
tr|Q0IIA2|Q0IIA2_BOVIN	Odorant-binding protein-like OS=Bos taurus OX=9913 GN=MGC151921 PE=2 SV=1	4	6	3	0	4	5	2	1	1	3	0	0	2	3	4	1	0	0	0	0	0	0	0	0	0	0	0	0	0	0	0	0
sp|Q5E9F7|COF1_BOVIN	Cofilin-1 OS=Bos taurus OX=9913 GN=CFL1 PE=2 SV=3	2	3	3	0	3	7	3	2	1	0	0	1	1	1	1	1	4	0	0	0	0	0	0	1	0	0	0	0	0	0	0	0
tr|A6QPP2|A6QPP2_BOVIN	SERPIND1 protein OS=Bos taurus OX=9913 GN=SERPIND1 PE=2 SV=1	6	5	4	0	2	3	4	5	0	0	0	0	0	0	0	0	3	0	0	0	0	0	0	1	0	0	0	1	0	0	0	0
sp|P10096|G3P_BOVIN	Glyceraldehyde-3-phosphate dehydrogenase OS=Bos taurus OX=9913 GN=GAPDH PE=1 SV=4	3	7	3	0	2	6	0	0	0	0	0	0	0	0	0	0	1	0	0	0	0	0	0	1	0	0	0	0	0	0	0	0
sp|P62808|H2B1_BOVIN	Histone H2B type 1 OS=Bos taurus OX=9913 PE=1 SV=2	0	6	2	0	1	2	0	0	0	0	0	0	0	0	1	0	3	0	0	1	0	0	1	0	1	0	0	1	0	0	0	0
tr|A0A3Q1MBN5|A0A3Q1MBN5_BOVIN	Histone H2B OS=Bos taurus OX=9913 PE=3 SV=1	0	5	2	0	1	3	0	0	0	0	0	0	0	0	1	0	2	0	0	1	0	0	1	0	1	0	0	1	0	0	0	0
sp|Q3SZV7|HEMO_BOVIN	Hemopexin OS=Bos taurus OX=9913 GN=HPX PE=2 SV=1	1	6	1	0	1	6	1	1	0	0	0	1	0	0	0	0	4	0	0	0	0	0	0	0	0	0	0	1	0	0	0	0
tr|Q3SX32|Q3SX32_BOVIN	Perilipin OS=Bos taurus OX=9913 GN=PLIN3 PE=2 SV=1	5	0	1	4	0	2	3	5	0	0	0	4	0	0	0	1	0	0	0	0	0	0	0	0	0	0	0	0	0	0	0	0
sp|P81947|TBA1B_BOVIN	Tubulin alpha-1B chain OS=Bos taurus OX=9913 PE=1 SV=2	1	5	1	1	1	4	0	0	0	0	0	0	1	1	0	1	1	0	0	0	0	0	0	0	0	0	0	0	0	0	0	0
sp|P81948|TBA4A_BOVIN	Tubulin alpha-4A chain OS=Bos taurus OX=9913 GN=TUBA4A PE=1 SV=2	0	3	0	0	0	2	0	0	0	0	0	0	0	0	0	0	0	0	0	0	0	0	0	0	0	0	0	0	0	0	0	0
tr|G3N0Q8|G3N0Q8_BOVIN	Azurocidin 1 OS=Bos taurus OX=9913 GN=AZU1 PE=1 SV=2	0	8	0	0	0	5	0	0	0	0	0	0	0	0	0	0	0	0	0	0	0	0	0	0	0	0	0	0	0	0	0	0
tr|F6RMV5|F6RMV5_BOVIN	Leucine rich alpha-2-glycoprotein 1 OS=Bos taurus OX=9913 GN=LRG1 PE=1 SV=1	1	5	0	0	0	6	0	0	0	0	0	0	0	0	0	0	4	0	0	0	0	0	0	0	0	0	0	0	0	0	0	0
tr|A5PJ79|A5PJ79_BOVIN	TKT protein OS=Bos taurus OX=9913 GN=TKT PE=2 SV=1	1	3	0	0	0	5	0	0	0	0	0	0	0	0	0	0	0	0	0	0	0	0	0	0	0	0	0	0	0	0	0	0
sp|Q9MZ06|FGFP1_BOVIN	Fibroblast growth factor-binding protein 1 OS=Bos taurus OX=9913 GN=FGFBP1 PE=1 SV=1	3	3	5	3	3	4	5	5	3	2	3	4	2	2	5	5	1	2	3	0	2	2	3	2	1	6	5	4	2	2	1	2
sp|O02853|PTGDS_BOVIN	Prostaglandin-H2 D-isomerase OS=Bos taurus OX=9913 GN=PTGDS PE=1 SV=1	4	7	4	5	1	5	4	5	2	4	3	4	2	3	4	3	1	0	0	4	0	0	0	0	0	0	0	5	0	0	0	0
tr|F1MX50|F1MX50_BOVIN	Cellular repressor of E1A stimulated genes 1 OS=Bos taurus OX=9913 GN=CREG1 PE=1 SV=1	2	2	3	2	3	3	9	2	1	2	2	3	4	2	6	2	2	2	2	2	2	2	2	2	2	2	2	1	2	2	2	2
sp|P62803|H4_BOVIN	Histone H4 OS=Bos taurus OX=9913 PE=1 SV=2	2	7	3	1	3	7	2	2	2	1	1	0	1	1	1	1	4	1	1	1	1	1	1	2	1	1	1	2	1	1	2	1
sp|P61223|RAP1B_BOVIN	Ras-related protein Rap-1b OS=Bos taurus OX=9913 GN=RAP1B PE=2 SV=1	4	3	2	1	2	3	5	3	2	1	1	1	2	3	3	4	3	1	1	0	1	1	1	1	1	1	1	1	1	0	1	1
tr|A0A3Q1LMP2|A0A3Q1LMP2_BOVIN	KRAS proto-oncogene, GTPase OS=Bos taurus OX=9913 GN=KRAS PE=4 SV=1	4	0	2	0	2	2	5	4	0	0	0	0	2	2	3	2	0	0	0	0	0	0	0	0	0	0	0	0	0	0	0	0
tr|F1MUP9|F1MUP9_BOVIN	Vesicle amine transport 1 OS=Bos taurus OX=9913 GN=VAT1 PE=1 SV=3	4	3	3	0	2	3	5	3	2	1	2	4	3	3	3	2	1	0	0	0	0	0	0	2	0	0	0	1	0	0	0	0
sp|P29392|SPAD1_BOVIN	Spermadhesin-1 OS=Bos taurus OX=9913 GN=SPADH1 PE=1 SV=1	0	0	0	0	1	0	5	5	0	0	0	0	0	0	3	4	0	0	0	0	0	0	0	0	0	0	0	0	0	0	0	0
sp|P31096|OSTP_BOVIN	Osteopontin OS=Bos taurus OX=9913 GN=SPP1 PE=1 SV=2	0	0	0	0	0	0	1	0	1	0	1	0	0	0	2	2	0	3	0	0	0	0	0	0	0	1	0	2	1	0	0	1
sp|Q95121|PEDF_BOVIN	Pigment epithelium-derived factor OS=Bos taurus OX=9913 GN=SERPINF1 PE=1 SV=1	0	1	0	0	3	3	1	3	1	0	0	1	0	0	0	1	4	0	0	0	0	0	0	0	0	0	0	0	0	0	0	0
sp|Q0P569|NUCB1_BOVIN	Nucleobindin-1 OS=Bos taurus OX=9913 GN=NUCB1 PE=2 SV=1	1	1	0	0	0	3	0	4	1	0	0	0	0	0	0	1	2	0	0	0	0	0	0	0	0	0	0	0	0	0	0	0
tr|F6Q8A8|F6Q8A8_BOVIN	Nucleobindin 2 OS=Bos taurus OX=9913 GN=NUCB2 PE=1 SV=1	0	0	0	0	0	1	0	2	0	0	0	0	0	0	0	0	1	1	0	0	0	0	0	0	0	0	0	0	0	0	0	0
sp|Q28085|CFAH_BOVIN	Complement factor H OS=Bos taurus OX=9913 GN=CFH PE=1 SV=3	0	2	2	0	1	2	0	3	0	0	0	1	0	0	0	0	0	0	0	0	0	0	0	0	0	0	0	1	0	0	0	0
sp|P01966|HBA_BOVIN	Hemoglobin subunit alpha OS=Bos taurus OX=9913 GN=HBA PE=1 SV=2	0	0	0	0	0	7	0	0	0	0	0	0	0	0	0	0	0	0	0	0	0	0	0	0	0	0	0	0	0	0	0	0
sp|Q2KJH4|WDR1_BOVIN	WD repeat-containing protein 1 OS=Bos taurus OX=9913 GN=WDR1 PE=2 SV=3	0	2	0	0	0	6	0	0	0	0	0	0	0	0	0	0	0	0	0	0	0	0	0	0	0	0	0	0	0	0	0	0
tr|E1BCN3|E1BCN3_BOVIN	Peptidyl arginine deiminase 4 OS=Bos taurus OX=9913 GN=PADI4 PE=4 SV=3	0	2	0	0	0	6	0	0	0	0	0	0	0	0	0	0	0	0	0	0	0	0	0	0	0	0	0	0	0	0	0	0
tr|E1BP91|E1BP91_BOVIN	Aminopeptidase OS=Bos taurus OX=9913 GN=NPEPPS PE=1 SV=2	3	0	0	0	0	0	5	0	0	0	0	0	0	0	0	0	0	0	0	0	0	0	0	0	0	0	0	0	0	0	0	0
sp|P30932|CD9_BOVIN	CD9 antigen OS=Bos taurus OX=9913 GN=CD9 PE=2 SV=2	4	3	3	3	3	4	4	5	3	2	2	3	3	3	3	3	4	2	3	1	3	3	2	3	2	3	1	3	3	1	1	1
tr|A0A3Q1MRP4|A0A3Q1MRP4_BOVIN	Folate receptor alpha OS=Bos taurus OX=9913 GN=FOLR1 PE=4 SV=1	3	0	4	2	1	3	5	4	4	1	0	2	1	2	1	4	5	3	1	0	2	3	0	1	3	3	3	3	2	1	1	3
sp|P02702|FOLR1_BOVIN	Folate receptor alpha OS=Bos taurus OX=9913 GN=FOLR1 PE=1 SV=3	2	0	1	0	0	1	2	2	1	0	0	0	0	0	0	1	2	1	0	0	1	2	0	0	1	0	0	1	0	0	0	0
sp|Q2KIS7|TETN_BOVIN	Tetranectin OS=Bos taurus OX=9913 GN=CLEC3B PE=2 SV=1	2	1	2	1	2	2	1	3	2	0	0	2	1	0	0	3	1	0	0	0	0	2	0	3	0	2	0	2	0	2	0	0
sp|P19803|GDIR1_BOVIN	Rho GDP-dissociation inhibitor 1 OS=Bos taurus OX=9913 GN=ARHGDIA PE=1 SV=3	4	2	4	1	1	2	4	3	2	1	1	2	3	2	2	2	1	1	0	0	0	0	0	1	0	1	0	1	1	0	0	1
tr|A8E4P3|A8E4P3_BOVIN	STOM protein OS=Bos taurus OX=9913 GN=STOM PE=1 SV=1	3	3	3	2	3	4	2	3	3	0	0	0	0	0	2	2	4	0	0	0	0	0	1	0	0	0	0	0	0	0	2	0
sp|Q3T000|YKT6_BOVIN	Synaptobrevin homolog YKT6 OS=Bos taurus OX=9913 GN=YKT6 PE=2 SV=1	3	0	1	0	1	1	3	3	1	0	1	0	2	4	2	3	2	0	1	0	0	0	0	0	0	0	1	0	0	0	0	0
sp|Q3T0Q4|NDKB_BOVIN	Nucleoside diphosphate kinase B OS=Bos taurus OX=9913 GN=NME2 PE=1 SV=1	2	2	1	0	2	4	3	0	0	0	0	0	0	3	4	0	0	0	0	0	0	0	0	1	0	0	0	0	0	0	0	0
sp|Q03247|APOE_BOVIN	Apolipoprotein E OS=Bos taurus OX=9913 GN=APOE PE=1 SV=1	0	1	1	5	0	1	0	1	0	0	0	1	0	0	0	0	1	0	0	0	0	0	0	1	0	0	0	1	0	0	0	0
tr|F1MHC2|F1MHC2_BOVIN	Syntaxin binding protein 2 OS=Bos taurus OX=9913 GN=STXBP2 PE=1 SV=1	5	0	0	0	0	1	3	0	0	0	0	0	1	0	1	1	0	0	0	0	0	0	0	0	0	0	0	0	0	0	0	0
tr|A0A3Q1N775|A0A3Q1N775_BOVIN	Collagen type XIV alpha 1 chain OS=Bos taurus OX=9913 GN=COL14A1 PE=1 SV=1	1	0	0	0	4	0	0	0	0	0	0	0	1	0	0	3	3	0	0	0	0	0	0	0	0	0	0	0	0	0	0	0
tr|A4FUX1|A4FUX1_BOVIN	CIDEA protein OS=Bos taurus OX=9913 GN=CIDEA PE=2 SV=1	2	0	0	0	0	0	0	0	0	1	0	0	1	0	0	0	0	0	0	0	1	0	0	0	0	0	0	3	0	0	0	0
sp|P63103|1433Z_BOVIN	14-3-3 protein zeta/delta OS=Bos taurus OX=9913 GN=YWHAZ PE=1 SV=1	0	4	0	0	0	3	0	0	0	0	0	0	1	0	0	0	0	0	0	0	0	0	0	1	0	0	0	0	0	0	0	0
sp|P02584|PROF1_BOVIN	Profilin-1 OS=Bos taurus OX=9913 GN=PFN1 PE=1 SV=2	0	4	0	0	0	3	0	0	0	0	0	0	1	0	0	0	0	0	0	0	0	0	0	0	0	0	0	0	0	0	0	0
sp|P33046|CTHL4_BOVIN	Cathelicidin-4 OS=Bos taurus OX=9913 GN=CATHL4 PE=1 SV=1	0	5	0	0	0	4	0	0	0	0	0	0	0	0	0	0	0	0	0	0	0	0	0	0	0	0	0	0	0	0	0	0
sp|P56425|CTHL7_BOVIN	Cathelicidin-7 OS=Bos taurus OX=9913 GN=CATHL7 PE=2 SV=1	0	2	0	0	0	4	0	0	0	0	0	0	0	0	0	0	0	0	0	0	0	0	0	0	0	0	0	0	0	0	0	0
sp|P19660|CTHL2_BOVIN	Cathelicidin-2 OS=Bos taurus OX=9913 GN=CATHL2 PE=1 SV=2	0	3	0	0	0	4	0	0	0	0	0	0	0	0	0	0	0	0	0	0	0	0	0	0	0	0	0	0	0	0	0	0
sp|P54229|CTHL5_BOVIN	Cathelicidin-5 OS=Bos taurus OX=9913 GN=CATHL5 PE=1 SV=1	0	1	0	0	0	2	0	0	0	0	0	0	0	0	0	0	0	0	0	0	0	0	0	0	0	0	0	0	0	0	0	0
sp|P61157|ARP3_BOVIN	Actin-related protein 3 OS=Bos taurus OX=9913 GN=ACTR3 PE=1 SV=3	0	4	0	0	0	4	0	0	0	0	0	0	0	0	0	0	0	0	0	0	0	0	0	0	0	0	0	0	0	0	0	0
sp|P02253|H12_BOVIN	Histone H1.2 OS=Bos taurus OX=9913 GN=HIST1H1C PE=1 SV=2	0	2	0	0	0	5	0	0	0	0	0	0	0	0	0	0	0	0	0	0	0	0	0	0	0	0	0	0	0	0	0	0
sp|P48616|VIME_BOVIN	Vimentin OS=Bos taurus OX=9913 GN=VIM PE=1 SV=3	0	2	0	0	0	3	0	0	0	0	0	0	0	0	0	0	0	0	0	0	0	0	0	0	0	0	0	0	0	0	0	0
sp|Q3MHR7|ARPC2_BOVIN	Actin-related protein 2/3 complex subunit 2 OS=Bos taurus OX=9913 GN=ARPC2 PE=1 SV=1	0	3	0	0	0	4	0	0	0	0	0	0	0	0	0	0	0	0	0	0	0	0	0	0	0	0	0	0	0	0	0	0
sp|Q58CQ2|ARC1B_BOVIN	Actin-related protein 2/3 complex subunit 1B OS=Bos taurus OX=9913 GN=ARPC1B PE=1 SV=4	0	4	0	0	0	3	0	0	0	0	0	0	0	0	0	0	0	0	0	0	0	0	0	0	0	0	0	0	0	0	0	0
sp|Q3ZBV8|SYTC_BOVIN	Threonine--tRNA ligase, cytoplasmic OS=Bos taurus OX=9913 GN=TARS PE=2 SV=1	0	1	0	0	0	5	0	0	0	0	0	0	0	0	0	0	0	0	0	0	0	0	0	0	0	0	0	0	0	0	0	0
tr|E1BAD2|E1BAD2_BOVIN	Uncharacterized protein OS=Bos taurus OX=9913 GN=LOC505658 PE=3 SV=2	0	2	0	0	0	4	0	0	0	0	0	0	0	0	0	0	0	0	0	0	0	0	0	0	0	0	0	0	0	0	0	0
tr|Q58DP6|Q58DP6_BOVIN	Ribonuclease A family member 4 OS=Bos taurus OX=9913 GN=RNASE4 PE=2 SV=1	3	2	4	3	2	3	4	4	4	2	3	4	3	3	5	4	5	3	3	1	4	3	3	3	3	3	3	3	4	2	4	3
sp|P01888|B2MG_BOVIN	Beta-2-microglobulin OS=Bos taurus OX=9913 GN=B2M PE=1 SV=2	3	4	4	3	3	5	2	6	2	3	1	3	2	3	3	4	3	3	3	1	3	3	3	3	2	3	3	3	3	1	3	3
sp|Q95JH2|PLCA_BOVIN	1-acyl-sn-glycerol-3-phosphate acyltransferase alpha OS=Bos taurus OX=9913 GN=AGPAT1 PE=2 SV=1	1	2	2	1	2	2	4	1	2	1	1	2	2	3	3	3	4	2	1	0	1	2	2	1	2	2	2	1	2	0	2	2
sp|A0JNP2|SG1D_BOVIN	Secretoglobin family 1D member OS=Bos taurus OX=9913 GN=SCGB1D PE=3 SV=2	1	1	1	1	3	2	3	3	1	0	2	3	1	2	1	2	1	2	2	0	2	2	2	2	2	2	1	2	3	1	1	1
tr|A0A3Q1M3K7|A0A3Q1M3K7_BOVIN	Ras-related protein Rab-7a OS=Bos taurus OX=9913 GN=RAB7A PE=1 SV=1	3	2	1	1	2	2	2	4	0	1	1	1	2	3	4	4	3	0	1	0	1	0	0	0	0	1	0	1	0	0	0	0
sp|P07514|NB5R3_BOVIN	NADH-cytochrome b5 reductase 3 OS=Bos taurus OX=9913 GN=CYB5R3 PE=1 SV=3	3	1	3	1	2	3	1	2	2	2	1	1	1	2	2	2	0	0	1	0	1	0	0	0	0	1	1	1	2	0	0	1
sp|Q32KV6|SIL1_BOVIN	Nucleotide exchange factor SIL1 OS=Bos taurus OX=9913 GN=SIL1 PE=2 SV=1	0	1	1	0	2	1	2	1	1	1	0	1	0	0	1	2	3	0	1	0	1	1	0	0	0	0	1	0	1	0	1	0
tr|A0A3Q1MSS6|A0A3Q1MSS6_BOVIN	Cadherin-1 OS=Bos taurus OX=9913 GN=CDH1 PE=4 SV=1	0	0	1	0	2	3	3	1	0	0	0	0	0	0	0	3	2	0	0	0	1	0	0	0	1	0	0	0	0	0	0	0
sp|P55859|PNPH_BOVIN	Purine nucleoside phosphorylase OS=Bos taurus OX=9913 GN=PNP PE=1 SV=3	0	1	1	0	1	3	1	1	0	0	0	0	0	0	1	0	0	0	0	0	0	1	0	2	0	0	0	0	0	0	0	0
sp|Q07130|UGPA_BOVIN	UTP--glucose-1-phosphate uridylyltransferase OS=Bos taurus OX=9913 GN=UGP2 PE=1 SV=2	0	2	1	0	0	3	0	0	0	0	0	0	0	0	0	0	0	0	0	0	0	0	0	2	0	0	0	0	0	0	0	0
sp|Q2KJ32|SBP1_BOVIN	Methanethiol oxidase OS=Bos taurus OX=9913 GN=SELENBP1 PE=1 SV=1	3	0	0	0	0	2	1	0	0	0	0	0	0	0	0	0	0	0	0	0	0	0	0	0	0	0	0	0	0	0	0	0
sp|Q3SZ62|PGAM1_BOVIN	Phosphoglycerate mutase 1 OS=Bos taurus OX=9913 GN=PGAM1 PE=2 SV=3	0	2	1	0	0	2	0	0	0	0	0	0	0	0	0	0	0	0	0	0	0	0	0	0	0	0	0	0	0	0	0	0
tr|A0A3Q1LI93|A0A3Q1LI93_BOVIN	CD109 molecule OS=Bos taurus OX=9913 GN=CD109 PE=4 SV=1	0	0	0	0	0	0	0	0	0	0	0	0	0	0	0	1	3	0	0	0	0	0	0	0	0	0	0	2	0	0	0	0
sp|P79105|S10AC_BOVIN	Protein S100-A12 OS=Bos taurus OX=9913 GN=S100A12 PE=1 SV=3	0	1	0	0	0	4	0	0	0	0	0	0	0	0	0	0	0	0	0	0	0	0	0	0	0	0	0	0	0	0	0	0
sp|Q3T0A3|CFAD_BOVIN	Complement factor D OS=Bos taurus OX=9913 GN=CFD PE=2 SV=1	0	0	0	0	0	4	1	1	0	0	0	0	0	0	0	0	0	0	0	0	0	0	0	0	0	0	0	0	0	0	0	0
tr|A0JND7|A0JND7_BOVIN	ABO blood group (Transferase A, alpha 1-3-N-acetylgalactosaminyltransferase; transferase B, alpha 1-3-galactosyltransferase) OS=Bos taurus OX=9913 GN=ABO PE=2 SV=1	0	0	0	0	0	1	0	1	0	0	0	0	0	0	0	4	0	0	0	0	0	0	0	0	0	0	0	0	0	0	0	0
tr|A5PK12|A5PK12_BOVIN	CD177 protein OS=Bos taurus OX=9913 GN=CD177 PE=2 SV=1	0	4	0	0	0	2	0	0	0	0	0	0	0	0	0	0	0	0	0	0	0	0	0	0	0	0	0	0	0	0	0	0
tr|G3MXK8|G3MXK8_BOVIN	Proteinase 3 OS=Bos taurus OX=9913 GN=PRTN3 PE=1 SV=2	0	3	0	0	0	2	0	0	0	0	0	0	0	0	0	0	0	0	0	0	0	0	0	0	0	0	0	0	0	0	0	0
sp|P52176|MMP9_BOVIN	Matrix metalloproteinase-9 OS=Bos taurus OX=9913 GN=MMP9 PE=2 SV=1	0	1	0	0	0	3	0	0	0	0	0	0	0	0	0	0	0	0	0	0	0	0	0	0	0	0	0	0	0	0	0	0
tr|G5E5C8|G5E5C8_BOVIN	Transaldolase OS=Bos taurus OX=9913 GN=TALDO1 PE=1 SV=1	0	3	0	0	0	1	0	0	0	0	0	0	0	0	0	0	0	0	0	0	0	0	0	0	0	0	0	0	0	0	0	0
sp|P0CG53|UBB_BOVIN	Polyubiquitin-B OS=Bos taurus OX=9913 GN=UBB PE=1 SV=1	2	2	2	2	2	2	3	2	2	1	2	2	2	2	2	2	3	2	2	1	2	1	1	1	2	2	2	1	2	1	1	2
tr|Q6QRN7|Q6QRN7_BOVIN	PP1201 protein OS=Bos taurus OX=9913 GN=TMBIM1 PE=2 SV=1	2	1	2	2	1	2	2	3	2	0	0	1	1	2	1	1	1	0	0	0	0	1	0	0	0	1	0	2	0	0	0	0
sp|Q3ZBZ1|CAB45_BOVIN	45 kDa calcium-binding protein OS=Bos taurus OX=9913 GN=SDF4 PE=2 SV=1	1	2	1	1	0	3	1	4	0	0	0	1	2	1	1	2	1	1	0	0	0	0	0	0	0	0	0	0	0	0	0	0
sp|Q5EAB4|CHID1_BOVIN	Chitinase domain-containing protein 1 OS=Bos taurus OX=9913 GN=CHID1 PE=2 SV=1	1	0	0	0	0	2	1	1	0	0	0	1	1	1	1	2	2	1	1	0	1	2	0	0	0	0	0	2	0	0	0	0
tr|A0A3Q1MHX8|A0A3Q1MHX8_BOVIN	RAB2A, member RAS oncogene family OS=Bos taurus OX=9913 GN=RAB2A PE=1 SV=1	1	0	1	0	1	1	2	1	1	0	0	2	1	1	2	2	1	0	0	0	0	0	0	0	0	0	0	1	0	0	0	1
tr|A0A3Q1M7J6|A0A3Q1M7J6_BOVIN	RAB2B, member RAS oncogene family OS=Bos taurus OX=9913 GN=RAB2B PE=4 SV=1	1	0	0	0	1	0	2	0	1	0	0	1	1	0	2	1	1	0	0	0	0	0	0	0	0	0	0	1	0	0	0	0
sp|Q29451|MA2B1_BOVIN	Lysosomal alpha-mannosidase OS=Bos taurus OX=9913 GN=MAN2B1 PE=1 SV=4	1	1	1	0	0	0	2	2	0	0	0	0	1	0	0	2	1	0	0	0	1	1	0	0	0	0	0	1	0	0	0	0
sp|A5PK61|H3C_BOVIN	Histone H3.3C OS=Bos taurus OX=9913 GN=H3F3C PE=2 SV=1	2	3	1	0	1	2	0	1	2	0	0	0	0	0	0	1	0	0	0	0	0	0	0	0	0	0	0	0	0	0	0	0
sp|A6QR11|NELL2_BOVIN	Protein kinase C-binding protein NELL2 OS=Bos taurus OX=9913 GN=NELL2 PE=2 SV=1	3	0	1	0	0	0	1	1	0	0	0	1	0	0	0	2	1	0	0	0	0	0	0	0	0	0	0	0	0	0	0	0
tr|A7MBH9|A7MBH9_BOVIN	G protein subunit alpha i2 OS=Bos taurus OX=9913 GN=GNAI2 PE=2 SV=1	2	1	0	0	0	3	1	0	0	1	0	0	0	0	0	0	2	0	0	0	0	0	0	1	1	0	0	0	0	0	0	0
tr|Q3ZCA7|Q3ZCA7_BOVIN	G protein subunit alpha i3 OS=Bos taurus OX=9913 GN=GNAI3 PE=2 SV=1	3	1	0	0	0	2	1	0	0	1	0	0	0	0	0	0	2	0	0	0	0	0	0	1	1	0	0	0	0	0	0	0
sp|P04896-2|GNAS2_BOVIN	Isoform Gnas-2 of Guanine nucleotide-binding protein G(s) subunit alpha isoforms short OS=Bos taurus OX=9913 GN=GNAS	3	0	0	0	0	1	1	0	0	1	0	0	0	0	0	0	2	0	0	0	0	0	0	1	1	0	0	0	0	0	0	0
sp|Q5E947|PRDX1_BOVIN	Peroxiredoxin-1 OS=Bos taurus OX=9913 GN=PRDX1 PE=2 SV=1	1	1	1	0	1	3	1	1	0	0	0	0	0	0	0	0	0	0	0	0	0	0	0	0	0	0	0	0	0	0	0	0
sp|Q9BGI2|PRDX4_BOVIN	Peroxiredoxin-4 OS=Bos taurus OX=9913 GN=PRDX4 PE=2 SV=1	2	2	0	0	0	2	0	2	0	0	0	0	0	0	0	1	0	0	0	0	0	0	0	0	0	0	0	0	0	0	0	0
sp|Q3SX46|C1GLC_BOVIN	C1GALT1-specific chaperone 1 OS=Bos taurus OX=9913 GN=C1GALT1C1 PE=2 SV=1	0	0	0	0	0	2	0	2	0	0	0	0	0	2	0	3	0	0	0	0	0	0	0	0	0	0	0	0	0	0	0	0
tr|A5PJY7|A5PJY7_BOVIN	RNASE2 protein OS=Bos taurus OX=9913 GN=RNASE2 PE=2 SV=1	0	0	0	0	0	0	0	0	0	0	0	0	1	1	0	0	3	0	1	0	0	0	0	0	1	0	0	1	0	0	0	0
tr|A0A3Q1LIW8|A0A3Q1LIW8_BOVIN	Uncharacterized protein OS=Bos taurus OX=9913 GN=LOC112448555 PE=3 SV=1	0	0	0	0	0	0	0	0	0	0	0	0	1	1	0	0	3	0	1	0	0	0	0	0	1	0	0	1	0	0	0	0
sp|Q9TU03|GDIR2_BOVIN	Rho GDP-dissociation inhibitor 2 OS=Bos taurus OX=9913 GN=ARHGDIB PE=2 SV=3	0	4	0	0	0	3	0	0	0	0	0	0	0	0	0	0	0	0	0	0	0	0	0	0	0	0	0	0	0	0	0	0
tr|A4FUD2|A4FUD2_BOVIN	HSD17B7 protein OS=Bos taurus OX=9913 GN=HSD17B7 PE=2 SV=1	1	0	0	0	0	0	2	0	0	0	0	0	0	0	1	1	1	0	0	0	0	0	0	0	0	0	0	0	0	0	0	0
sp|P21809|PGS1_BOVIN	Biglycan OS=Bos taurus OX=9913 GN=BGN PE=1 SV=3	1	0	0	0	0	4	1	1	0	0	0	0	0	0	0	0	0	0	0	0	0	0	0	0	0	0	0	0	0	0	0	0
sp|Q28065|C4BPA_BOVIN	C4b-binding protein alpha chain OS=Bos taurus OX=9913 GN=C4BPA PE=2 SV=1	0	1	0	0	0	0	0	1	0	0	0	0	0	0	0	1	2	0	0	0	0	0	0	0	0	0	0	1	0	0	0	0
sp|Q2KIM0|FUCO_BOVIN	Tissue alpha-L-fucosidase OS=Bos taurus OX=9913 GN=FUCA1 PE=2 SV=1	1	0	0	0	0	0	0	1	0	0	0	0	0	0	0	0	1	0	0	0	0	0	0	0	0	0	0	0	0	0	0	0
sp|Q3T149|HSPB1_BOVIN	Heat shock protein beta-1 OS=Bos taurus OX=9913 GN=HSPB1 PE=2 SV=1	0	2	0	0	0	3	0	0	0	0	0	0	0	0	0	0	0	0	0	0	0	0	0	0	0	0	0	0	0	0	0	0
tr|A0A3Q1LJT1|A0A3Q1LJT1_BOVIN	Uncharacterized protein OS=Bos taurus OX=9913 PE=4 SV=1	3	0	2	0	0	0	0	0	0	0	0	0	0	0	0	0	0	0	0	0	0	0	0	0	0	0	0	0	0	0	0	0
sp|A7MB62|ARP2_BOVIN	Actin-related protein 2 OS=Bos taurus OX=9913 GN=ACTR2 PE=1 SV=1	0	1	0	0	0	3	0	0	0	0	0	0	0	0	0	0	0	0	0	0	0	0	0	0	0	0	0	0	0	0	0	0
sp|Q0VCU1|ACOC_BOVIN	Cytoplasmic aconitate hydratase OS=Bos taurus OX=9913 GN=ACO1 PE=2 SV=1	1	0	0	0	0	0	2	0	0	0	0	0	0	0	0	0	1	0	0	0	0	0	0	0	0	0	0	0	0	0	0	0
sp|Q3ZC84|CNDP2_BOVIN	Cytosolic non-specific dipeptidase OS=Bos taurus OX=9913 GN=CNDP2 PE=2 SV=1	0	3	0	0	0	1	0	0	0	0	0	0	0	0	0	0	0	0	0	0	0	0	0	0	0	0	0	0	0	0	0	0
sp|P38657|PDIA3_BOVIN	Protein disulfide-isomerase A3 OS=Bos taurus OX=9913 GN=PDIA3 PE=2 SV=1	0	1	0	0	0	2	0	0	0	0	0	0	0	0	0	0	0	0	0	0	0	0	0	0	0	0	0	0	0	0	0	0
sp|Q5E956|TPIS_BOVIN	Triosephosphate isomerase OS=Bos taurus OX=9913 GN=TPI1 PE=2 SV=3	0	0	0	0	0	3	0	0	0	0	0	0	0	0	0	0	0	0	0	0	0	0	0	0	0	0	0	0	0	0	0	0
sp|Q2KJD0|TBB5_BOVIN	Tubulin beta-5 chain OS=Bos taurus OX=9913 GN=TUBB5 PE=2 SV=1	0	2	0	0	0	1	0	0	0	0	0	0	0	0	0	0	0	0	0	0	0	0	0	0	0	0	0	0	0	0	0	0
tr|Q32PA1|Q32PA1_BOVIN	CD59 molecule OS=Bos taurus OX=9913 GN=CD59 PE=2 SV=1	2	2	1	2	2	2	2	1	1	2	2	2	1	1	1	1	2	1	0	1	2	1	1	2	2	2	2	1	2	1	2	1
sp|Q8MI01|MUC15_BOVIN	Mucin-15 OS=Bos taurus OX=9913 GN=MUC15 PE=1 SV=1	2	2	1	2	3	2	3	3	2	1	2	2	3	2	2	2	1	0	2	0	2	1	0	2	1	0	0	2	0	0	0	1
sp|Q3ZCD0|CD81_BOVIN	CD81 antigen OS=Bos taurus OX=9913 GN=CD81 PE=2 SV=1	1	1	2	1	1	2	1	1	1	1	2	1	1	1	1	1	2	3	1	0	1	0	0	2	2	3	2	3	1	1	1	1
sp|Q3MHX6|OS9_BOVIN	Protein OS-9 OS=Bos taurus OX=9913 GN=OS9 PE=2 SV=1	2	1	1	1	0	1	2	2	1	0	0	1	0	0	1	1	1	1	0	0	1	1	0	0	0	0	0	1	0	0	0	0
sp|Q3T0D7|SAR1A_BOVIN	GTP-binding protein SAR1a OS=Bos taurus OX=9913 GN=SAR1A PE=2 SV=1	1	1	1	0	1	0	2	1	1	1	1	0	1	1	1	1	1	0	1	0	0	1	0	1	0	1	0	1	1	0	0	1
tr|C4T7Z1|C4T7Z1_BOVIN	Lymphocyte antigen 96 OS=Bos taurus OX=9913 GN=LY96 PE=2 SV=1	1	0	1	0	1	2	2	1	0	0	0	1	1	1	1	1	2	0	0	0	0	0	0	0	0	0	0	1	0	0	0	0
sp|Q2KIT0|HP20_BOVIN	Protein HP-20 homolog OS=Bos taurus OX=9913 PE=2 SV=1	2	1	1	0	2	2	2	2	0	0	0	1	0	0	1	0	2	0	0	0	1	0	0	0	0	0	0	1	0	0	0	0
sp|P58073|PTHR_BOVIN	Parathyroid hormone-related protein OS=Bos taurus OX=9913 GN=PTHLH PE=2 SV=1	0	0	0	0	0	0	0	0	0	0	0	0	0	0	3	3	1	2	0	0	0	2	1	0	0	1	0	0	0	0	1	1
sp|P01035|CYTC_BOVIN	Cystatin-C OS=Bos taurus OX=9913 GN=CST3 PE=1 SV=2	0	0	1	0	1	1	1	1	0	0	0	1	0	0	2	1	0	1	1	0	0	1	0	0	0	0	1	1	0	0	0	0
tr|A6QQW5|A6QQW5_BOVIN	C11H2ORF7 protein OS=Bos taurus OX=9913 GN=PRADC1 PE=2 SV=1	0	0	0	0	1	2	1	0	0	0	0	0	0	0	2	2	1	0	0	0	0	1	0	0	0	0	0	1	0	0	0	0
sp|A1A4R1|H2A2C_BOVIN	Histone H2A type 2-C OS=Bos taurus OX=9913 GN=HIST2H2AC PE=2 SV=1	0	1	1	0	0	2	0	0	0	0	0	0	0	0	1	0	1	0	1	0	0	0	0	0	0	1	0	0	0	0	0	0
sp|P0C0S4|H2AZ_BOVIN	Histone H2A.Z OS=Bos taurus OX=9913 GN=H2AFZ PE=1 SV=2	0	1	1	0	0	1	0	0	0	0	0	0	0	0	1	0	1	0	1	0	0	0	0	0	0	1	0	0	0	0	0	0
sp|C6KGD8|HSTN_BOVIN	Histatherin OS=Bos taurus OX=9913 GN=HSTN PE=2 SV=1	0	0	1	0	1	0	0	1	2	0	0	0	0	0	0	1	1	0	1	0	1	1	1	1	0	0	0	0	0	0	0	0
tr|Q3SYR8|Q3SYR8_BOVIN	Immunoglobulin J chain OS=Bos taurus OX=9913 GN=JCHAIN PE=1 SV=1	1	0	2	2	0	1	1	0	0	0	0	0	0	0	0	1	2	0	0	0	0	0	0	0	0	0	0	0	0	0	0	0
sp|P25975|CATL1_BOVIN	Cathepsin L1 OS=Bos taurus OX=9913 GN=CTSL PE=1 SV=3	2	1	0	0	0	0	0	0	0	0	0	1	0	0	1	0	1	0	0	0	0	0	0	0	0	0	0	0	0	0	0	0
sp|Q5EA88|GPDA_BOVIN	Glycerol-3-phosphate dehydrogenase [NAD(+)], cytoplasmic OS=Bos taurus OX=9913 GN=GPD1 PE=2 SV=3	1	0	2	0	1	0	1	0	0	0	0	0	0	0	0	1	0	0	0	0	0	0	0	0	0	0	0	0	0	0	0	0
tr|A0A3S5ZPJ8|A0A3S5ZPJ8_BOVIN	Cathepsin L1 OS=Bos taurus OX=9913 GN=CTSL PE=3 SV=1	0	0	0	0	0	0	1	2	0	0	0	0	0	1	0	1	1	0	0	0	0	0	0	0	0	0	0	0	0	0	0	0
tr|F1MJW4|F1MJW4_BOVIN	FAM20A, golgi associated secretory pathway pseudokinase OS=Bos taurus OX=9913 GN=FAM20A PE=4 SV=3	0	0	0	0	0	0	0	0	0	0	0	0	1	0	0	1	2	0	0	0	0	1	0	0	0	0	0	0	0	0	0	0
sp|P06868|PLMN_BOVIN	Plasminogen OS=Bos taurus OX=9913 GN=PLG PE=1 SV=2	0	2	0	0	0	1	1	1	0	0	0	0	0	0	0	0	0	0	0	0	0	0	0	0	0	0	0	0	0	0	0	0
sp|Q0II59|PDXK_BOVIN	Pyridoxal kinase OS=Bos taurus OX=9913 GN=PDXK PE=2 SV=1	1	0	1	0	3	0	0	0	0	0	0	0	1	0	0	0	0	0	0	0	0	0	0	0	0	0	0	0	0	0	0	0
sp|P18902|RET4_BOVIN	Retinol-binding protein 4 OS=Bos taurus OX=9913 GN=RBP4 PE=1 SV=1	0	1	0	0	1	1	0	0	0	0	0	0	0	0	0	0	2	0	0	0	0	0	0	0	0	0	0	0	0	0	0	0
tr|A4FV05|A4FV05_BOVIN	COL18A1 protein OS=Bos taurus OX=9913 GN=COL18A1 PE=2 SV=1	2	0	0	0	0	0	1	0	0	0	0	0	0	0	0	1	0	0	0	0	0	0	0	0	0	0	0	0	0	0	0	0
sp|Q2HJD5|ECHD1_BOVIN	Ethylmalonyl-CoA decarboxylase OS=Bos taurus OX=9913 GN=ECHDC1 PE=2 SV=1	2	0	0	0	1	0	1	0	0	0	0	0	0	0	0	0	0	0	0	0	0	0	0	0	0	0	0	0	0	0	0	0
tr|A0A3Q1LK49|A0A3Q1LK49_BOVIN	Inter-alpha-trypsin inhibitor heavy chain H2 OS=Bos taurus OX=9913 GN=ITIH2 PE=1 SV=1	0	0	0	0	0	1	0	2	0	0	0	0	0	0	0	0	1	0	0	0	0	0	0	0	0	0	0	0	0	0	0	0
tr|G3N0S9|G3N0S9_BOVIN	Uncharacterized protein OS=Bos taurus OX=9913 PE=4 SV=2	0	0	0	0	0	0	0	1	0	0	0	1	0	0	0	0	2	0	0	0	0	0	0	0	0	0	0	1	0	0	0	0
sp|A8YXY3|SEP15_BOVIN	Selenoprotein F OS=Bos taurus OX=9913 GN=SELENOF PE=2 SV=2	0	0	0	0	0	2	0	1	0	0	0	0	0	0	0	0	0	0	0	0	0	0	0	0	0	0	0	0	0	0	0	0
sp|Q3T054|RAN_BOVIN	GTP-binding nuclear protein Ran OS=Bos taurus OX=9913 GN=RAN PE=2 SV=3	0	1	0	0	0	2	0	0	0	0	0	0	0	0	0	0	0	0	0	0	0	0	0	0	0	0	0	0	0	0	0	0
sp|Q3MHL4|SAHH_BOVIN	Adenosylhomocysteinase OS=Bos taurus OX=9913 GN=AHCY PE=2 SV=3	0	2	0	0	0	1	0	0	0	0	0	0	0	0	0	0	0	0	0	0	0	0	0	0	0	0	0	0	0	0	0	0
tr|A5PJH7|A5PJH7_BOVIN	LOC788112 protein OS=Bos taurus OX=9913 GN=LOC788112 PE=1 SV=1	0	2	0	0	0	1	0	0	0	0	0	0	0	0	0	0	0	0	0	0	0	0	0	0	0	0	0	0	0	0	0	0
tr|F2FB38|F2FB38_BOVIN	Mucin-16 OS=Bos taurus OX=9913 GN=MUC16 PE=4 SV=1	1	0	0	0	0	0	2	0	0	0	0	0	0	0	0	0	0	0	0	0	0	0	0	0	0	0	0	0	0	0	0	0
sp|Q3SZR3|A1AG_BOVIN	Alpha-1-acid glycoprotein OS=Bos taurus OX=9913 GN=ORM1 PE=2 SV=1	0	0	0	0	0	2	0	0	0	0	0	0	0	0	0	0	0	0	0	0	0	0	0	0	0	0	0	0	0	0	0	0
sp|Q29437|AOCX_BOVIN	Primary amine oxidase, liver isozyme OS=Bos taurus OX=9913 PE=1 SV=1	0	0	0	0	0	2	0	0	0	0	0	0	0	0	0	0	0	0	0	0	0	0	0	0	0	0	0	0	0	0	0	0
sp|Q9BGI1-2|PRDX5_BOVIN	Isoform Cytoplasmic+peroxisomal of Peroxiredoxin-5, mitochondrial OS=Bos taurus OX=9913 GN=PRDX5	0	0	0	0	0	2	0	0	0	0	0	0	0	0	0	0	0	0	0	0	0	0	0	0	0	0	0	0	0	0	0	0
sp|Q9GMB8|SYSC_BOVIN	Serine--tRNA ligase, cytoplasmic OS=Bos taurus OX=9913 GN=SARS PE=2 SV=3	0	0	0	0	0	2	0	0	0	0	0	0	0	0	0	0	0	0	0	0	0	0	0	0	0	0	0	0	0	0	0	0
tr|A6QQC9|A6QQC9_BOVIN	OLFM4 protein (Fragment) OS=Bos taurus OX=9913 GN=OLFM4 PE=2 SV=1	0	0	0	0	0	2	0	0	0	0	0	0	0	0	0	0	0	0	0	0	0	0	0	0	0	0	0	0	0	0	0	0

## Sheet: SupData1.B
accession	description	H_res_1	H_res_2	H_res_3	H_res_4	H_res_5	H_res_6	H_res_7	H_res_8	H_ctrl_1	H_ctrl_2	H_ctrl_3	H_ctrl_4	H_ctrl_5	H_ctrl_6	H_ctrl_7	H_ctrl_8	M_res_1	M_res_2	M_res_3	M_res_4	M_res_5	M_res_6	M_res_7	M_res_8	M_ctrl_1	M_ctrl_2	M_ctrl_3	M_ctrl_4	M_ctrl_5	M_ctrl_6	M_ctrl_7	M_ctrl_8
sp|Q2UVX4|CO3_BOVIN	Complement C3 OS=Bos taurus OX=9913 GN=C3 PE=1 SV=2	136	136	128	92	110	130	128	124	68	62	64	86	78	88	86	106	104	56	60	45	62	65	66	57	58	57	61	95	72	39	54	51
tr|F1MUT3|F1MUT3_BOVIN	Xanthine dehydrogenase/oxidase OS=Bos taurus OX=9913 GN=XDH PE=4 SV=2	123	39	77	47	58	54	136	85	56	48	48	62	52	65	88	102	69	38	41	25	42	39	36	32	36	36	36	63	42	29	27	38
sp|P24627|TRFL_BOVIN	Lactotransferrin OS=Bos taurus OX=9913 GN=LTF PE=1 SV=2	89	184	117	79	109	186	102	98	59	71	63	84	86	82	82	95	77	55	65	53	61	52	61	44	46	61	65	75	64	41	61	53
tr|B3VTM3|B3VTM3_BOVIN	Lactoferrin OS=Bos taurus OX=9913 PE=2 SV=1	89	184	117	79	109	186	102	98	59	71	63	84	86	82	82	95	77	55	65	53	61	52	61	44	46	61	65	75	64	41	61	53
sp|Q29443|TRFE_BOVIN	Serotransferrin OS=Bos taurus OX=9913 GN=TF PE=2 SV=1	54	71	44	29	49	53	46	49	17	25	12	15	18	16	17	16	33	21	21	10	14	23	20	42	12	19	6	19	2	9	18	21
tr|G3X6N3|G3X6N3_BOVIN	Serotransferrin OS=Bos taurus OX=9913 GN=TF PE=1 SV=2	53	69	44	29	49	54	44	48	17	25	12	15	18	16	17	16	31	21	21	10	14	23	20	42	12	19	6	19	2	9	18	21
tr|Q8MII0|Q8MII0_BOVIN	Lactotransferrin (Fragment) OS=Bos taurus OX=9913 PE=2 SV=1	40	80	51	38	52	77	49	45	30	35	31	42	40	41	39	43	36	25	30	28	31	28	30	22	23	29	32	38	32	21	31	28
tr|A0A3Q1NEQ0|A0A3Q1NEQ0_BOVIN	Uncharacterized protein OS=Bos taurus OX=9913 GN=LOC525947 PE=1 SV=1	3	7	4	1	3	6	3	6	1	2	1	2	1	2	4	2	1	1	2	1	1	2	1	1	1	1	1	2	1	1	1	1
sp|P02663|CASA2_BOVIN	Alpha-S2-casein OS=Bos taurus OX=9913 GN=CSN1S2 PE=1 SV=2	68	61	76	94	68	99	92	164	125	107	102	108	141	114	122	155	97	171	143	67	72	98	140	97	88	110	91	134	110	75	86	101
tr|A0A140T897|A0A140T897_BOVIN	Serum albumin OS=Bos taurus OX=9913 GN=ALB PE=4 SV=1	95	119	98	65	92	101	93	102	75	67	56	72	69	56	71	89	100	57	68	42	71	62	51	96	59	63	62	65	63	45	68	55
sp|P02662|CASA1_BOVIN	Alpha-S1-casein OS=Bos taurus OX=9913 GN=CSN1S1 PE=1 SV=2	70	72	89	99	97	132	116	165	104	80	72	88	110	87	117	129	104	115	104	60	99	93	99	87	53	97	73	108	115	63	72	84
tr|B5B0D4|B5B0D4_BOVIN	Major allergen beta-lactoglobulin OS=Bos taurus OX=9913 PE=1 SV=1	77	65	58	75	107	101	67	62	134	91	56	103	128	122	86	70	65	73	76	46	45	79	42	71	45	54	45	70	96	54	60	56
tr|Q9BDG3|Q9BDG3_BOVIN	Beta lactoglobulin D (Fragment) OS=Bos taurus OX=9913 GN=bLG D PE=3 SV=1	1	8	6	4	5	0	6	5	0	8	3	0	6	0	7	0	0	3	3	2	2	0	0	0	2	5	0	6	6	0	5	0
sp|P02666|CASB_BOVIN	Beta-casein OS=Bos taurus OX=9913 GN=CSN2 PE=1 SV=2	38	30	42	39	41	38	55	64	59	28	37	48	49	47	59	51	43	48	51	25	38	43	40	30	29	53	39	52	45	33	46	37
tr|A0A452DHW7|A0A452DHW7_BOVIN	Beta-casein OS=Bos taurus OX=9913 GN=CSN2 PE=1 SV=1	34	29	38	37	38	35	50	60	53	27	35	48	49	43	55	49	44	49	48	24	35	40	39	29	29	50	36	49	43	31	40	36
tr|F1N647|F1N647_BOVIN	Fatty acid synthase OS=Bos taurus OX=9913 GN=FASN PE=1 SV=3	21	24	36	16	38	19	28	17	12	8	15	29	26	18	14	36	34	21	28	0	21	27	19	49	10	36	18	16	12	10	14	19
tr|F1MZQ4|F1MZQ4_BOVIN	Butyrophilin subfamily 1 member A1 OS=Bos taurus OX=9913 GN=BTN1A1 PE=4 SV=3	64	29	43	36	42	44	59	39	41	28	24	34	35	35	34	57	53	32	36	15	39	43	33	32	31	40	31	38	36	22	24	38
tr|F1MXX6|F1MXX6_BOVIN	Lactadherin OS=Bos taurus OX=9913 GN=MFGE8 PE=4 SV=1	42	37	38	50	36	38	55	32	48	34	40	43	47	38	41	50	53	42	49	25	30	42	39	24	43	48	48	51	39	35	39	41
sp|P81265|PIGR_BOVIN	Polymeric immunoglobulin receptor OS=Bos taurus OX=9913 GN=PIGR PE=2 SV=1	47	41	49	46	44	40	42	35	33	25	35	34	35	28	35	38	43	31	39	21	28	37	33	26	26	27	32	36	29	24	25	27
tr|F1MVK1|F1MVK1_BOVIN	Uncharacterized protein OS=Bos taurus OX=9913 GN=LOC107131209 PE=4 SV=3	36	22	17	4	17	15	7	24	1	0	0	11	2	0	0	18	25	0	0	0	3	0	0	0	2	0	0	18	1	0	0	0
tr|E1BH06|E1BH06_BOVIN	Uncharacterized protein OS=Bos taurus OX=9913 GN=C4A PE=1 SV=3	37	20	15	3	15	14	6	24	1	0	0	8	2	0	0	18	23	0	0	0	3	0	0	0	2	0	0	16	1	0	0	0
sp|Q7SIH1|A2MG_BOVIN	Alpha-2-macroglobulin OS=Bos taurus OX=9913 GN=A2M PE=1 SV=2	17	16	7	2	13	32	8	20	0	0	0	2	0	0	1	7	13	0	0	0	0	0	0	0	0	2	0	5	0	0	0	0
tr|K4JR88|K4JR88_BOVIN	Alpha-2-macroglobulin variant 22 OS=Bos taurus OX=9913 GN=A2M PE=2 SV=1	7	7	4	0	5	12	6	7	0	0	0	0	0	0	1	5	5	0	0	0	0	0	0	0	0	0	0	2	0	0	0	0
tr|K4JDR8|K4JDR8_BOVIN	Alpha-2-macroglobulin variant 5 OS=Bos taurus OX=9913 GN=A2M PE=2 SV=1	5	4	1	0	2	9	0	6	0	0	0	0	0	0	0	0	3	0	0	0	0	0	0	0	0	0	0	1	0	0	0	0
sp|Q9TUM6|PLIN2_BOVIN	Perilipin-2 OS=Bos taurus OX=9913 GN=PLIN2 PE=2 SV=1	37	24	27	27	23	30	37	32	26	24	21	24	24	20	22	32	36	27	26	11	25	28	23	28	24	28	26	26	24	16	21	29
sp|P80025|PERL_BOVIN	Lactoperoxidase OS=Bos taurus OX=9913 GN=LPO PE=1 SV=1	22	20	26	17	23	29	18	19	12	8	12	17	16	15	12	18	42	23	18	4	14	18	6	20	14	21	17	16	10	5	16	20
tr|E1BGX8|E1BGX8_BOVIN	HHIP like 2 OS=Bos taurus OX=9913 GN=HHIPL2 PE=1 SV=2	23	10	19	17	17	20	20	19	13	5	8	19	10	15	16	24	24	13	13	4	13	18	13	11	11	20	15	18	10	6	14	18
tr|G3N0V0|G3N0V0_BOVIN	Uncharacterized protein OS=Bos taurus OX=9913 PE=1 SV=1	24	13	17	12	10	33	21	25	9	6	9	11	7	12	10	15	20	8	7	5	13	7	6	7	9	11	10	20	10	4	8	7
tr|A0A3Q1M3L6|A0A3Q1M3L6_BOVIN	Uncharacterized protein OS=Bos taurus OX=9913 PE=1 SV=1	31	15	22	19	24	27	29	27	10	8	13	16	12	17	15	24	22	14	12	7	15	11	13	16	12	13	13	20	11	6	12	15
tr|A0A3Q1LPG0|A0A3Q1LPG0_BOVIN	Uncharacterized protein OS=Bos taurus OX=9913 PE=1 SV=1	6	6	4	3	8	9	9	8	1	1	3	3	5	1	6	7	6	6	1	0	0	1	1	5	1	6	2	5	0	0	1	4
tr|A0A3Q1MG04|A0A3Q1MG04_BOVIN	Fibrinogen beta chain OS=Bos taurus OX=9913 GN=FGB PE=4 SV=1	13	17	6	3	10	23	12	10	2	2	5	6	2	4	5	4	16	2	0	0	3	3	1	2	3	4	1	13	1	0	4	1
tr|A0A3Q1N9Y5|A0A3Q1N9Y5_BOVIN	Sulfhydryl oxidase OS=Bos taurus OX=9913 GN=QSOX1 PE=4 SV=1	13	20	15	13	19	21	13	17	16	8	13	16	22	16	17	18	18	22	18	5	12	16	12	11	8	22	16	15	14	13	14	13
sp|Q4GZT4|ABCG2_BOVIN	ATP-binding cassette sub-family G member 2 OS=Bos taurus OX=9913 GN=ABCG2 PE=3 SV=2	21	8	14	13	14	13	24	20	16	12	14	17	16	16	16	22	20	12	12	6	14	15	13	11	11	15	14	18	14	7	12	14
sp|P15497|APOA1_BOVIN	Apolipoprotein A-I OS=Bos taurus OX=9913 GN=APOA1 PE=1 SV=3	5	10	10	5	11	18	9	8	5	2	5	4	4	5	5	2	13	5	7	6	7	3	4	11	6	7	7	4	4	3	7	4
sp|P60712|ACTB_BOVIN	Actin, cytoplasmic 1 OS=Bos taurus OX=9913 GN=ACTB PE=1 SV=1	10	28	11	8	10	27	9	8	6	4	4	5	8	7	7	9	10	4	4	4	4	7	5	8	4	5	4	5	3	4	3	4
sp|P63258|ACTG_BOVIN	Actin, cytoplasmic 2 OS=Bos taurus OX=9913 GN=ACTG1 PE=1 SV=1	10	28	11	8	10	26	9	8	6	4	4	5	8	7	7	9	10	4	4	4	4	7	5	8	4	5	4	5	3	4	3	4
sp|P68138|ACTS_BOVIN	Actin, alpha skeletal muscle OS=Bos taurus OX=9913 GN=ACTA1 PE=1 SV=1	5	17	6	4	4	16	4	4	2	2	2	3	4	3	3	4	5	2	2	2	2	3	2	5	2	2	2	3	2	2	2	2
tr|A0A3Q1NKP5|A0A3Q1NKP5_BOVIN	Uncharacterized protein OS=Bos taurus OX=9913 GN=ACTBL2 PE=1 SV=1	3	11	3	3	3	9	2	2	2	2	2	2	2	2	2	2	3	2	2	2	2	2	2	2	3	2	2	2	2	2	1	2
tr|A0A3Q1LSN0|A0A3Q1LSN0_BOVIN	Lymphocyte cytosolic protein 1 OS=Bos taurus OX=9913 GN=LCP1 PE=1 SV=1	0	15	0	0	0	23	0	0	0	0	0	0	0	0	0	0	0	0	0	0	0	0	0	0	0	0	0	0	0	0	0	0
sp|P80195|GLCM1_BOVIN	Glycosylation-dependent cell adhesion molecule 1 OS=Bos taurus OX=9913 GN=GLYCAM1 PE=1 SV=2	17	14	18	15	12	14	18	14	25	18	15	16	13	16	15	11	18	19	16	7	16	14	12	9	9	17	11	15	15	9	11	9
tr|A0A3Q1LZU8|A0A3Q1LZU8_BOVIN	Glucosidase II alpha subunit OS=Bos taurus OX=9913 GN=GANAB PE=1 SV=1	6	1	3	2	4	7	8	12	3	0	0	2	1	3	6	16	8	0	0	0	1	4	0	0	0	1	2	5	0	0	1	0
tr|A5D984|A5D984_BOVIN	Pyruvate kinase OS=Bos taurus OX=9913 GN=PKM PE=1 SV=1	1	16	1	0	2	21	1	1	0	0	0	0	1	0	0	0	2	0	0	0	0	0	0	0	0	1	0	0	0	0	0	0
sp|P02672|FIBA_BOVIN	Fibrinogen alpha chain OS=Bos taurus OX=9913 GN=FGA PE=1 SV=5	13	14	9	4	10	15	10	12	1	2	3	6	4	6	6	7	13	3	0	0	4	3	3	1	3	5	3	11	2	0	4	2
sp|P11151|LIPL_BOVIN	Lipoprotein lipase OS=Bos taurus OX=9913 GN=LPL PE=1 SV=2	16	14	10	10	13	11	14	14	16	15	15	16	12	14	18	23	16	13	15	14	11	17	17	7	11	17	18	15	9	14	17	14
tr|G5E5T5|G5E5T5_BOVIN	Uncharacterized protein OS=Bos taurus OX=9913 PE=1 SV=2	14	12	17	16	17	10	14	14	9	7	8	13	8	5	7	9	14	6	7	2	7	10	7	6	5	6	8	14	7	2	7	6
tr|A0A3Q1M032|A0A3Q1M032_BOVIN	Uncharacterized protein OS=Bos taurus OX=9913 PE=1 SV=1	16	16	16	15	17	13	16	12	12	9	12	13	9	8	11	11	16	10	9	4	9	13	11	8	8	10	10	15	11	8	9	8
sp|Q2TBU0|HPT_BOVIN	Haptoglobin OS=Bos taurus OX=9913 GN=HP PE=2 SV=1	0	16	0	0	0	20	0	0	0	0	0	0	0	0	0	0	10	0	0	0	0	0	0	0	0	0	0	4	0	0	0	0
tr|Q1RMN8|Q1RMN8_BOVIN	Immunoglobulin light chain, lambda gene cluster OS=Bos taurus OX=9913 GN=IGL@ PE=2 SV=1	25	17	21	20	21	15	24	26	10	8	9	19	13	7	16	22	21	11	8	6	1	8	10	0	8	15	11	24	5	3	10	6
tr|Q3T101|Q3T101_BOVIN	IGL@ protein OS=Bos taurus OX=9913 GN=IGL@ PE=1 SV=1	24	17	19	19	23	15	23	27	11	9	9	18	13	8	16	24	18	12	9	6	0	9	11	0	6	14	11	21	5	3	11	5
tr|A4IFI0|A4IFI0_BOVIN	IGLL1 protein OS=Bos taurus OX=9913 GN=IGLL1 PE=2 SV=1	20	15	17	18	19	12	20	22	10	8	8	17	12	7	14	20	17	11	8	6	0	8	10	0	7	13	11	21	4	3	10	5
tr|A5PK72|A5PK72_BOVIN	Uncharacterized protein OS=Bos taurus OX=9913 PE=2 SV=1	17	13	16	16	15	9	17	20	7	6	5	14	8	3	13	16	15	8	6	4	0	5	8	0	6	11	8	19	1	1	7	2
tr|A0A3Q1LUE9|A0A3Q1LUE9_BOVIN	Uncharacterized protein OS=Bos taurus OX=9913 PE=1 SV=1	5	0	4	6	7	8	5	8	0	0	0	6	6	6	0	7	4	5	0	0	0	0	3	0	0	5	0	0	0	0	5	0
tr|A0A3Q1LSF0|A0A3Q1LSF0_BOVIN	Uncharacterized protein OS=Bos taurus OX=9913 PE=4 SV=1	6	1	6	4	3	4	5	7	1	0	2	2	2	2	2	3	5	2	0	0	2	2	1	1	3	3	3	5	1	0	1	2
tr|F1MLW8|F1MLW8_BOVIN	Uncharacterized protein OS=Bos taurus OX=9913 GN=LOC100847119 PE=1 SV=2	6	7	2	7	9	7	6	8	3	3	0	7	4	3	5	5	1	5	4	3	1	0	4	0	1	4	5	6	0	0	3	3
tr|A0A3Q1N2B9|A0A3Q1N2B9_BOVIN	Uncharacterized protein OS=Bos taurus OX=9913 PE=4 SV=1	4	4	3	4	5	7	4	6	3	2	3	4	4	4	3	5	3	3	2	2	2	3	2	4	0	3	3	4	3	2	3	3
tr|A0A3Q1MIN7|A0A3Q1MIN7_BOVIN	Uncharacterized protein OS=Bos taurus OX=9913 PE=4 SV=1	6	0	1	3	0	0	0	4	0	0	0	0	0	0	0	0	0	0	0	0	0	0	0	0	0	0	1	4	0	0	0	0
tr|G3MZE0|G3MZE0_BOVIN	Uncharacterized protein OS=Bos taurus OX=9913 PE=4 SV=2	0	0	0	0	0	0	0	8	0	0	0	0	0	0	0	0	4	0	0	0	0	0	0	0	0	0	0	0	0	0	0	0
sp|P46193|ANXA1_BOVIN	Annexin A1 OS=Bos taurus OX=9913 GN=ANXA1 PE=1 SV=2	0	11	1	0	1	17	0	0	0	0	0	0	0	0	0	0	4	0	0	0	0	0	0	0	0	0	0	1	0	0	0	0
tr|A0A3Q1MG98|A0A3Q1MG98_BOVIN	Sodium-dependent phosphate transport protein 2B OS=Bos taurus OX=9913 GN=SLC34A2 PE=4 SV=1	14	9	12	7	9	8	14	8	11	9	12	11	11	14	14	17	15	12	10	2	15	11	11	9	6	12	12	16	12	3	9	12
tr|F1MGU7|F1MGU7_BOVIN	Fibrinogen gamma-B chain OS=Bos taurus OX=9913 GN=FGG PE=4 SV=1	11	15	13	8	15	17	13	11	9	7	7	11	10	10	9	14	17	9	7	3	7	12	8	5	8	10	9	10	8	5	8	6
sp|P81187|CFAB_BOVIN	Complement factor B OS=Bos taurus OX=9913 GN=CFB PE=1 SV=2	5	12	6	3	7	11	5	7	1	1	1	4	0	1	3	2	9	0	0	0	1	1	0	1	1	1	1	5	0	0	1	0
tr|A0A3Q1MQV3|A0A3Q1MQV3_BOVIN	Thrombospondin-1 OS=Bos taurus OX=9913 GN=THBS1 PE=4 SV=1	11	0	10	5	3	5	12	14	0	0	0	7	3	0	4	11	0	0	0	0	0	0	0	0	0	0	0	0	0	0	0	0
sp|Q9XSJ4|ENOA_BOVIN	Alpha-enolase OS=Bos taurus OX=9913 GN=ENO1 PE=1 SV=4	5	13	4	0	5	11	3	2	0	0	0	0	1	0	2	3	5	0	0	0	0	0	0	3	0	0	0	0	0	0	0	0
sp|Q3T052|ITIH4_BOVIN	Inter-alpha-trypsin inhibitor heavy chain H4 OS=Bos taurus OX=9913 GN=ITIH4 PE=1 SV=1	2	11	1	1	5	14	4	4	0	0	0	1	0	0	0	0	10	0	0	0	0	0	1	0	0	0	0	2	0	0	1	0
tr|A0A3Q1M193|A0A3Q1M193_BOVIN	Glycoprotein 2 OS=Bos taurus OX=9913 GN=GP2 PE=1 SV=1	11	6	8	9	1	14	7	10	7	4	8	8	0	8	6	9	10	10	8	5	9	8	6	7	6	6	6	12	7	3	6	6
tr|A0A0A0MP92|A0A0A0MP92_BOVIN	Serpin A3-7 OS=Bos taurus OX=9913 GN=SERPINA3-7 PE=1 SV=1	9	16	9	8	9	13	11	12	2	6	2	9	8	6	7	3	11	4	1	1	2	1	5	5	2	4	2	7	2	1	2	1
tr|G8JKW7|G8JKW7_BOVIN	Serpin A3-7 OS=Bos taurus OX=9913 GN=SERPINA3-7 PE=3 SV=2	7	15	8	6	6	13	8	8	3	5	2	6	5	4	4	2	12	4	2	1	2	1	4	3	2	2	2	6	3	2	4	2
tr|Q32T06|Q32T06_BOVIN	Endopin 2C OS=Bos taurus OX=9913 PE=2 SV=1	5	9	6	6	3	6	6	5	2	2	2	5	2	2	3	2	5	4	2	2	1	0	2	2	2	2	2	6	2	2	2	1
sp|P19120|HSP7C_BOVIN	Heat shock cognate 71 kDa protein OS=Bos taurus OX=9913 GN=HSPA8 PE=1 SV=2	9	9	5	2	7	14	8	6	3	2	3	4	8	6	8	11	7	5	3	0	2	5	2	5	3	5	3	5	2	1	3	3
sp|Q0VCX2|BIP_BOVIN	Endoplasmic reticulum chaperone BiP OS=Bos taurus OX=9913 GN=HSPA5 PE=2 SV=1	4	4	3	2	3	6	3	4	1	1	1	2	2	3	3	6	2	1	1	0	1	1	0	1	1	2	1	1	0	0	0	1
sp|Q3SX14|GELS_BOVIN	Gelsolin OS=Bos taurus OX=9913 GN=GSN PE=2 SV=1	9	12	6	5	7	13	8	8	2	2	2	8	1	2	2	6	13	3	2	0	2	2	2	2	1	3	2	5	2	0	2	2
sp|P07589|FINC_BOVIN	Fibronectin OS=Bos taurus OX=9913 GN=FN1 PE=1 SV=4	1	3	5	2	2	9	4	12	0	0	0	1	0	0	1	6	3	1	0	0	0	4	0	0	0	1	0	5	0	0	0	0
tr|A0A3Q1LMW6|A0A3Q1LMW6_BOVIN	Uncharacterized protein OS=Bos taurus OX=9913 GN=LOC107131803 PE=3 SV=1	1	13	0	0	0	15	0	0	0	0	0	0	0	0	0	0	4	0	0	0	0	0	0	0	0	0	0	0	0	0	0	0
tr|F1MMS7|F1MMS7_BOVIN	Uncharacterized protein OS=Bos taurus OX=9913 PE=3 SV=2	1	10	0	0	0	14	0	0	0	0	0	0	0	0	0	0	4	0	0	0	0	0	0	0	0	0	0	0	0	0	0	0
tr|G3X8C3|G3X8C3_BOVIN	Uncharacterized protein OS=Bos taurus OX=9913 GN=LOC786410 PE=3 SV=1	1	10	0	0	0	12	0	0	0	0	0	0	0	0	0	0	3	0	0	0	0	0	0	0	0	0	0	0	0	0	0	0
sp|P00711|LALBA_BOVIN	Alpha-lactalbumin OS=Bos taurus OX=9913 GN=LALBA PE=1 SV=2	14	14	13	10	10	13	16	14	23	13	10	13	13	12	16	15	14	13	12	5	10	15	5	5	7	12	10	14	11	10	10	7
tr|A0A140T8A5|A0A140T8A5_BOVIN	Isocitrate dehydrogenase [NADP] OS=Bos taurus OX=9913 GN=IDH1 PE=1 SV=1	12	6	11	7	7	8	9	6	8	1	8	4	5	7	10	7	8	4	6	0	3	6	7	9	4	7	5	4	3	1	5	6
tr|A5D7Q2|A5D7Q2_BOVIN	Uncharacterized protein OS=Bos taurus OX=9913 PE=2 SV=1	11	7	9	8	8	8	10	9	3	5	2	6	3	3	8	10	8	2	5	0	4	4	2	2	3	4	7	7	3	0	3	5
sp|P50397|GDIB_BOVIN	Rab GDP dissociation inhibitor beta OS=Bos taurus OX=9913 GN=GDI2 PE=2 SV=3	7	6	3	1	3	5	12	9	2	1	1	1	1	3	4	4	3	0	1	0	0	0	0	0	0	0	0	0	0	0	0	0
sp|P21856|GDIA_BOVIN	Rab GDP dissociation inhibitor alpha OS=Bos taurus OX=9913 GN=GDI1 PE=1 SV=1	5	3	1	0	1	2	5	2	1	0	0	0	0	1	0	1	2	0	0	0	0	0	0	0	0	0	0	0	0	0	0	0
sp|Q1JPB0|ILEU_BOVIN	Leukocyte elastase inhibitor OS=Bos taurus OX=9913 GN=SERPINB1 PE=2 SV=2	0	11	0	0	0	13	0	0	0	0	0	0	0	0	0	0	1	0	0	0	0	0	0	0	0	0	0	1	0	0	0	0
sp|Q76LV2|HS90A_BOVIN	Heat shock protein HSP 90-alpha OS=Bos taurus OX=9913 GN=HSP90AA1 PE=1 SV=3	0	9	0	0	0	10	0	0	0	0	0	0	0	0	0	0	0	0	0	0	0	0	0	1	0	1	0	0	0	0	0	0
sp|Q76LV1|HS90B_BOVIN	Heat shock protein HSP 90-beta OS=Bos taurus OX=9913 GN=HSP90AB1 PE=2 SV=3	0	4	0	0	0	5	0	0	0	0	0	0	0	0	0	0	0	0	0	0	0	0	0	1	0	0	0	0	0	0	0	0
sp|A5D7D1|ACTN4_BOVIN	Alpha-actinin-4 OS=Bos taurus OX=9913 GN=ACTN4 PE=2 SV=1	0	7	0	0	0	12	0	0	0	0	0	0	0	0	0	0	0	0	0	0	0	0	0	0	0	0	0	0	0	0	0	0
sp|Q3B7N2|ACTN1_BOVIN	Alpha-actinin-1 OS=Bos taurus OX=9913 GN=ACTN1 PE=2 SV=1	0	3	0	0	0	10	0	0	0	0	0	0	0	0	0	0	0	0	0	0	0	0	0	0	0	0	0	0	0	0	0	0
tr|A0A3Q1MT29|A0A3Q1MT29_BOVIN	Chitinase-3-like protein 1 OS=Bos taurus OX=9913 GN=CHI3L1 PE=3 SV=1	8	15	12	4	9	13	5	10	0	0	0	6	5	0	4	6	4	0	0	0	0	0	1	0	0	0	0	2	0	0	1	0
sp|P30922|CH3L1_BOVIN	Chitinase-3-like protein 1 OS=Bos taurus OX=9913 GN=CHI3L1 PE=1 SV=3	8	15	11	4	9	13	4	10	0	0	0	6	5	0	4	5	4	0	0	0	0	0	1	0	0	0	0	2	0	0	1	0
sp|Q2KJF1|A1BG_BOVIN	Alpha-1B-glycoprotein OS=Bos taurus OX=9913 GN=A1BG PE=1 SV=1	3	9	5	0	5	13	5	7	1	0	0	1	1	0	1	2	8	0	0	0	0	0	0	0	0	0	0	1	0	0	0	0
tr|A0A3Q1LGY9|A0A3Q1LGY9_BOVIN	Angiotensinogen OS=Bos taurus OX=9913 GN=AGT PE=1 SV=1	8	6	3	1	1	6	1	5	0	0	0	1	0	0	0	1	14	3	0	0	6	0	0	2	0	1	0	1	5	0	0	0
sp|Q05927|5NTD_BOVIN	5'-nucleotidase OS=Bos taurus OX=9913 GN=NT5E PE=1 SV=2	8	0	3	0	0	3	5	6	2	0	0	0	3	5	1	6	5	0	0	0	1	1	0	0	0	1	2	2	0	0	0	0
tr|A6QPT4|A6QPT4_BOVIN	MPO protein OS=Bos taurus OX=9913 GN=MPO PE=1 SV=1	0	10	0	0	0	9	0	0	0	0	0	0	0	0	0	0	0	0	0	0	0	0	0	0	0	0	0	0	0	0	0	0
sp|P10790|FABPH_BOVIN	Fatty acid-binding protein, heart OS=Bos taurus OX=9913 GN=FABP3 PE=1 SV=2	8	8	8	6	8	8	11	8	7	7	6	7	7	8	9	9	6	6	6	4	7	7	7	7	5	7	6	6	6	6	7	7
sp|P26201|CD36_BOVIN	Platelet glycoprotein 4 OS=Bos taurus OX=9913 GN=CD36 PE=1 SV=5	8	6	6	8	7	6	11	5	8	5	8	8	6	8	9	10	10	7	6	2	7	8	5	8	3	4	5	8	6	3	6	5
tr|E1B6Z6|E1B6Z6_BOVIN	Lipocalin 2 OS=Bos taurus OX=9913 GN=LCN2 PE=1 SV=2	4	13	5	6	2	15	4	6	5	0	1	4	2	1	6	7	7	5	3	1	3	5	2	1	6	4	1	7	4	4	5	1
tr|F1MZ96|F1MZ96_BOVIN	Uncharacterized protein OS=Bos taurus OX=9913 PE=1 SV=3	11	5	7	5	8	6	6	10	2	2	2	4	3	3	3	9	8	3	2	1	3	2	2	1	2	3	2	6	2	0	2	2
tr|B0JYP6|B0JYP6_BOVIN	IGK protein OS=Bos taurus OX=9913 GN=IGK PE=2 SV=1	12	5	7	4	9	7	7	11	3	2	2	4	3	4	3	10	8	3	2	1	3	2	2	1	2	3	2	6	2	0	2	2
sp|Q2TBI0|LBP_BOVIN	Lipopolysaccharide-binding protein OS=Bos taurus OX=9913 GN=LBP PE=2 SV=1	8	12	9	5	7	12	4	6	3	0	0	3	2	3	3	4	8	1	1	0	0	3	0	3	1	4	1	5	0	0	0	0
tr|A0A3Q1MU33|A0A3Q1MU33_BOVIN	Annexin OS=Bos taurus OX=9913 GN=ANXA5 PE=1 SV=1	2	4	6	2	8	6	6	4	2	1	2	1	7	5	3	4	5	2	2	0	1	1	3	6	2	4	1	1	2	0	3	1
sp|P81287|ANXA5_BOVIN	Annexin A5 OS=Bos taurus OX=9913 GN=ANXA5 PE=1 SV=3	1	5	5	2	7	6	5	5	2	2	1	2	6	5	3	5	4	2	1	0	0	1	2	7	2	4	2	1	1	0	3	2
sp|P31976|EZRI_BOVIN	Ezrin OS=Bos taurus OX=9913 GN=EZR PE=1 SV=2	2	5	4	1	4	11	3	4	1	0	1	3	5	4	4	7	3	1	0	0	1	3	1	1	0	1	1	2	1	0	0	1
sp|Q2HJ49|MOES_BOVIN	Moesin OS=Bos taurus OX=9913 GN=MSN PE=2 SV=3	1	5	2	1	1	9	1	1	1	0	1	1	1	1	1	2	1	1	0	0	1	1	1	1	0	1	1	1	1	0	0	1
tr|F1N036|F1N036_BOVIN	DnaJ homolog subfamily C member 3 OS=Bos taurus OX=9913 GN=DNAJC3 PE=4 SV=1	3	3	3	1	2	11	4	6	1	1	1	3	1	2	1	6	10	1	2	0	1	1	1	1	1	1	1	1	1	0	1	1
sp|P22226|CTHL1_BOVIN	Cathelicidin-1 OS=Bos taurus OX=9913 GN=CATHL1 PE=1 SV=2	3	13	3	0	1	15	0	0	3	0	0	0	2	0	0	0	6	0	0	2	0	0	0	0	0	0	0	3	0	0	0	0
tr|A0A3Q1NJR8|A0A3Q1NJR8_BOVIN	Antithrombin-III OS=Bos taurus OX=9913 GN=SERPINC1 PE=3 SV=1	2	8	3	1	6	9	5	5	1	0	0	1	2	0	0	1	6	0	0	0	0	0	1	2	0	0	0	2	0	0	0	0
tr|A0A3Q1LI40|A0A3Q1LI40_BOVIN	Complement component C7 OS=Bos taurus OX=9913 GN=C7 PE=4 SV=1	0	4	5	2	1	0	2	7	0	2	0	8	2	0	2	6	4	0	0	0	0	0	0	0	0	0	0	2	0	0	0	0
sp|P06394|K1C10_BOVIN	Keratin, type I cytoskeletal 10 OS=Bos taurus OX=9913 GN=KRT10 PE=3 SV=1	1	1	0	0	0	1	0	0	2	1	2	0	4	4	1	10	2	1	0	1	3	0	1	0	1	0	0	2	2	1	1	1
sp|Q8SPP7|PGRP1_BOVIN	Peptidoglycan recognition protein 1 OS=Bos taurus OX=9913 GN=PGLYRP1 PE=1 SV=1	0	11	1	0	1	14	0	0	2	0	0	0	1	0	0	0	2	0	0	1	0	0	0	0	0	0	0	1	0	0	0	0
tr|F1MQ37|F1MQ37_BOVIN	Myosin heavy chain 9 OS=Bos taurus OX=9913 GN=MYH9 PE=1 SV=3	0	3	0	0	0	12	0	0	0	0	0	0	0	0	0	0	0	0	0	0	0	0	0	0	0	0	0	0	0	0	0	0
sp|P79345|NPC2_BOVIN	NPC intracellular cholesterol transporter 2 OS=Bos taurus OX=9913 GN=NPC2 PE=1 SV=1	7	7	8	6	4	6	7	7	7	4	5	5	5	4	8	11	7	6	5	1	3	8	3	0	3	6	5	6	6	3	4	4
tr|Q3ZCL0|Q3ZCL0_BOVIN	Cysteine-rich secretory protein 2 OS=Bos taurus OX=9913 GN=CRISP3 PE=2 SV=1	5	4	6	5	6	6	7	9	4	6	4	7	7	5	6	8	4	7	4	3	5	6	4	4	3	3	5	5	4	4	3	3
sp|P08037-2|B4GT1_BOVIN	Isoform Short of Beta-1,4-galactosyltransferase 1 OS=Bos taurus OX=9913 GN=B4GALT1	5	3	6	4	6	5	6	7	3	3	4	4	4	4	5	8	5	3	5	1	1	4	3	3	1	3	3	5	3	1	2	3
tr|F1N1Z8|F1N1Z8_BOVIN	Pancreatic adenocarcinoma upregulated factor-like OS=Bos taurus OX=9913 GN=LOC104975830 PE=4 SV=3	4	11	3	1	8	6	2	2	1	2	0	3	4	3	0	2	7	1	3	0	1	5	1	2	0	2	1	6	2	2	0	0
tr|G3MZ19|G3MZ19_BOVIN	Uncharacterized protein OS=Bos taurus OX=9913 GN=ZG16B PE=4 SV=2	3	5	5	1	6	3	0	2	0	0	0	0	3	0	0	0	4	0	0	0	0	3	0	0	0	1	0	4	0	0	0	0
tr|G3N0V2|G3N0V2_BOVIN	Keratin 1 OS=Bos taurus OX=9913 GN=KRT1 PE=1 SV=2	3	2	2	1	1	2	1	2	3	2	3	1	2	3	2	10	4	0	2	2	2	2	2	2	1	2	1	2	2	2	2	2
tr|A6QPP7|A6QPP7_BOVIN	ELA2 protein OS=Bos taurus OX=9913 GN=ELANE PE=1 SV=1	0	7	0	0	0	12	0	0	0	0	0	0	0	0	0	0	0	0	0	0	0	0	0	0	0	0	0	0	0	0	0	0
sp|Q0IIG8|RAB18_BOVIN	Ras-related protein Rab-18 OS=Bos taurus OX=9913 GN=RAB18 PE=2 SV=1	8	5	7	6	5	5	5	5	5	5	4	6	5	5	6	6	5	7	6	1	6	5	5	6	5	6	4	6	5	2	5	4
sp|P68103|EF1A1_BOVIN	Elongation factor 1-alpha 1 OS=Bos taurus OX=9913 GN=EEF1A1 PE=1 SV=1	4	6	7	3	6	4	6	4	2	1	3	3	4	4	3	3	6	3	5	0	4	6	2	5	3	5	3	3	3	2	2	3
sp|Q3MHN5|VTDB_BOVIN	Vitamin D-binding protein OS=Bos taurus OX=9913 GN=GC PE=2 SV=1	4	7	5	3	4	6	5	6	5	3	0	3	2	0	3	4	4	1	0	0	3	0	0	3	0	2	0	2	3	0	2	0
sp|P34955|A1AT_BOVIN	Alpha-1-antiproteinase OS=Bos taurus OX=9913 GN=SERPINA1 PE=1 SV=1	6	6	4	3	5	10	3	7	0	2	0	0	4	1	0	1	5	4	0	0	0	0	0	2	0	1	1	1	0	0	0	0
tr|F1MNV5|F1MNV5_BOVIN	Kininogen-1 OS=Bos taurus OX=9913 GN=KNG1 PE=4 SV=2	7	4	3	0	3	4	4	3	2	0	0	0	2	2	0	2	4	2	0	0	0	0	0	3	0	0	0	2	0	0	0	0
sp|P01045-2|KNG2_BOVIN	Isoform LMW of Kininogen-2 OS=Bos taurus OX=9913 GN=KNG2	4	5	2	0	6	7	2	2	2	0	0	0	3	2	0	2	3	2	0	0	0	0	0	4	0	0	0	2	0	0	0	0
tr|A0A3Q1LVU8|A0A3Q1LVU8_BOVIN	Acyl-CoA synthetase long chain family member 1 OS=Bos taurus OX=9913 GN=ACSL1 PE=1 SV=1	7	1	3	1	1	0	8	5	0	0	0	2	0	1	0	5	0	0	0	0	0	0	0	1	0	0	0	1	0	0	0	0
sp|P17697|CLUS_BOVIN	Clusterin OS=Bos taurus OX=9913 GN=CLU PE=1 SV=1	0	6	5	2	2	4	0	5	0	0	0	2	0	0	0	2	0	0	0	0	0	0	0	0	0	0	0	0	0	0	0	0
tr|A0A3Q1NJB1|A0A3Q1NJB1_BOVIN	Ceruloplasmin OS=Bos taurus OX=9913 GN=CP PE=1 SV=1	1	6	0	0	1	10	2	2	0	0	0	0	0	0	0	0	7	0	0	0	0	0	0	0	0	0	0	0	0	0	0	0
sp|P02070|HBB_BOVIN	Hemoglobin subunit beta OS=Bos taurus OX=9913 GN=HBB PE=1 SV=1	0	0	0	0	0	10	0	0	0	0	0	0	0	0	0	0	0	0	0	1	0	0	0	0	0	0	0	0	0	0	0	0
sp|Q92176|COR1A_BOVIN	Coronin-1A OS=Bos taurus OX=9913 GN=CORO1A PE=1 SV=3	0	10	0	0	0	7	0	0	0	0	0	0	0	0	0	0	0	0	0	0	0	0	0	0	0	0	0	0	0	0	0	0
sp|Q3ZCH5|ZA2G_BOVIN	Zinc-alpha-2-glycoprotein OS=Bos taurus OX=9913 GN=AZGP1 PE=2 SV=1	5	6	4	4	5	5	10	7	6	4	1	6	5	2	9	5	6	6	2	0	3	5	0	1	1	6	2	4	4	0	0	1
sp|P79121|TIMP3_BOVIN	Metalloproteinase inhibitor 3 OS=Bos taurus OX=9913 GN=TIMP3 PE=2 SV=1	4	4	3	3	2	4	3	4	5	2	3	4	1	3	3	7	6	2	6	1	4	5	4	4	3	5	6	2	2	3	6	5
tr|A0A3Q1LYE7|A0A3Q1LYE7_BOVIN	RAB1A, member RAS oncogene family OS=Bos taurus OX=9913 GN=RAB1A PE=1 SV=1	6	3	3	4	3	4	6	5	2	3	4	4	5	5	6	5	6	2	3	0	2	2	3	1	2	4	4	4	1	2	2	4
sp|A4FV54|RAB8A_BOVIN	Ras-related protein Rab-8A OS=Bos taurus OX=9913 GN=RAB8A PE=2 SV=1	1	1	0	1	0	3	4	4	1	0	1	1	1	1	1	1	1	1	1	0	1	0	1	0	1	0	1	1	0	1	1	1
sp|P62871|GBB1_BOVIN	Guanine nucleotide-binding protein G(I)/G(S)/G(T) subunit beta-1 OS=Bos taurus OX=9913 GN=GNB1 PE=1 SV=3	7	4	5	3	5	5	7	5	4	1	2	4	3	5	5	6	4	1	1	0	1	2	0	2	2	3	2	4	1	0	1	0
sp|P11017|GBB2_BOVIN	Guanine nucleotide-binding protein G(I)/G(S)/G(T) subunit beta-2 OS=Bos taurus OX=9913 GN=GNB2 PE=2 SV=3	6	4	5	3	5	3	6	3	3	1	2	3	3	4	5	5	5	1	1	0	1	2	0	2	2	3	2	4	1	0	1	0
sp|P12763|FETUA_BOVIN	Alpha-2-HS-glycoprotein OS=Bos taurus OX=9913 GN=AHSG PE=1 SV=2	3	6	2	2	6	7	2	2	1	1	1	1	2	1	1	1	5	3	1	0	1	1	1	4	2	2	1	1	1	0	1	1
tr|A0A3Q1M3Z5|A0A3Q1M3Z5_BOVIN	Cathepsin D OS=Bos taurus OX=9913 GN=CTSD PE=3 SV=1	4	2	2	3	3	5	4	4	1	0	0	2	1	2	4	5	6	1	2	0	1	5	0	0	0	1	2	3	1	0	1	1
sp|Q3MHN2|CO9_BOVIN	Complement component C9 OS=Bos taurus OX=9913 GN=C9 PE=2 SV=1	5	6	5	1	5	5	5	6	0	0	0	2	1	0	0	2	4	0	0	0	0	0	0	0	0	0	0	2	1	0	0	0
tr|A0A3Q1LN98|A0A3Q1LN98_BOVIN	Cartilage acidic protein 1 OS=Bos taurus OX=9913 GN=CRTAC1 PE=4 SV=1	7	0	3	2	1	2	2	6	3	0	0	3	0	1	1	5	6	0	0	0	0	1	0	1	1	0	1	2	2	0	0	2
sp|Q32PJ2|APOA4_BOVIN	Apolipoprotein A-IV OS=Bos taurus OX=9913 GN=APOA4 PE=2 SV=1	1	2	2	0	0	2	5	4	0	0	0	0	0	0	0	0	7	1	0	0	0	0	0	3	0	1	0	0	0	0	0	0
sp|F1N152|HTRA1_BOVIN	Serine protease HTRA1 OS=Bos taurus OX=9913 GN=HTRA1 PE=2 SV=1	1	1	1	0	4	0	1	4	0	0	0	1	3	1	2	7	0	0	0	0	0	1	0	0	0	0	0	0	0	0	0	0
tr|Q2KIS4|Q2KIS4_BOVIN	Dehydrogenase/reductase (SDR family) member 1 OS=Bos taurus OX=9913 GN=DHRS1 PE=2 SV=1	4	0	0	0	0	0	0	0	3	0	0	0	0	4	5	8	0	0	0	0	0	0	0	0	0	0	0	0	0	0	0	0
sp|Q9XSC9|TCO2_BOVIN	Transcobalamin-2 OS=Bos taurus OX=9913 GN=TCN2 PE=1 SV=1	0	0	0	0	0	0	0	0	0	1	0	0	0	0	0	9	0	0	2	0	1	1	0	0	0	1	3	0	1	0	1	2
tr|A0A3Q1LMG1|A0A3Q1LMG1_BOVIN	Fructose-bisphosphate aldolase OS=Bos taurus OX=9913 GN=ALDOA PE=1 SV=1	0	7	0	0	0	8	0	0	0	0	0	0	0	0	0	0	0	0	0	0	0	0	0	0	0	0	0	0	0	0	0	0
sp|Q0VCM4|PYGL_BOVIN	Glycogen phosphorylase, liver form OS=Bos taurus OX=9913 GN=PYGL PE=2 SV=1	0	5	0	0	0	7	0	0	0	0	0	0	0	0	0	0	0	0	0	0	0	0	0	0	0	0	0	0	0	0	0	0
sp|P28783|S10A9_BOVIN	Protein S100-A9 OS=Bos taurus OX=9913 GN=S100A9 PE=1 SV=3	0	2	0	0	0	8	0	0	0	0	0	0	0	0	0	0	1	0	0	0	0	0	0	0	0	0	0	0	0	0	0	0
tr|G3N2D8|G3N2D8_BOVIN	Uncharacterized protein OS=Bos taurus OX=9913 GN=GGT1 PE=1 SV=2	5	4	6	6	5	6	6	6	4	3	3	5	5	7	8	5	6	3	3	2	4	5	3	5	4	2	3	4	5	2	3	4
tr|F1MGR1|F1MGR1_BOVIN	Sodium/nucleoside cotransporter OS=Bos taurus OX=9913 GN=SLC28A3 PE=3 SV=2	4	3	2	4	4	6	6	6	4	4	2	3	5	6	1	4	6	4	3	0	4	5	3	2	4	5	4	5	4	1	3	3
sp|Q2TA29|RB11A_BOVIN	Ras-related protein Rab-11A OS=Bos taurus OX=9913 GN=RAB11A PE=2 SV=3	4	3	4	2	3	6	6	4	5	1	2	7	6	5	6	6	7	2	1	0	0	2	3	7	1	3	3	2	2	0	4	2
tr|A0A452DHW3|A0A452DHW3_BOVIN	Ras-related protein Rab-11B OS=Bos taurus OX=9913 GN=RAB11B PE=4 SV=1	2	1	2	0	1	5	4	2	3	0	1	5	4	3	6	4	6	0	0	0	0	1	1	5	0	1	1	1	0	0	2	0
sp|Q95122|CD14_BOVIN	Monocyte differentiation antigen CD14 OS=Bos taurus OX=9913 GN=CD14 PE=2 SV=2	7	6	7	3	3	7	4	4	2	4	3	3	2	4	4	4	4	1	3	0	2	2	1	2	1	4	2	5	1	2	2	3
sp|A6QLZ7|CRLD2_BOVIN	Cysteine-rich secretory protein LCCL domain-containing 2 OS=Bos taurus OX=9913 GN=CRISPLD2 PE=2 SV=1	3	3	5	4	4	3	6	2	4	0	0	5	2	1	5	4	4	3	3	0	2	3	1	0	1	6	5	3	0	0	3	2
sp|P84080|ARF1_BOVIN	ADP-ribosylation factor 1 OS=Bos taurus OX=9913 GN=ARF1 PE=1 SV=2	2	2	1	0	3	7	6	3	2	0	1	3	3	5	4	5	1	0	0	0	0	1	0	1	0	0	0	1	1	0	0	0
sp|P00735|THRB_BOVIN	Prothrombin OS=Bos taurus OX=9913 GN=F2 PE=1 SV=2	3	6	3	1	7	2	1	1	0	0	0	0	0	0	0	0	5	1	0	0	1	0	0	2	1	1	0	3	0	0	0	0
sp|Q5E9B1|LDHB_BOVIN	L-lactate dehydrogenase B chain OS=Bos taurus OX=9913 GN=LDHB PE=2 SV=4	3	5	2	0	1	6	1	0	1	0	0	0	2	2	0	0	3	0	0	0	0	1	0	2	0	0	0	0	0	0	0	0
sp|P28782|S10A8_BOVIN	Protein S100-A8 OS=Bos taurus OX=9913 GN=S100A8 PE=1 SV=2	0	6	0	0	0	8	0	0	0	0	0	0	0	0	0	0	0	0	0	0	0	0	0	0	0	0	0	0	0	0	0	0
sp|Q0VCW4|SDHL_BOVIN	L-serine dehydratase/L-threonine deaminase OS=Bos taurus OX=9913 GN=SDS PE=2 SV=1	0	6	0	0	0	7	0	0	0	0	0	0	0	0	0	0	0	0	0	0	0	0	0	0	0	0	0	0	0	0	0	0
sp|Q3T0P6|PGK1_BOVIN	Phosphoglycerate kinase 1 OS=Bos taurus OX=9913 GN=PGK1 PE=2 SV=3	0	5	0	0	0	8	0	0	0	0	0	0	0	0	0	0	0	0	0	0	0	0	0	0	0	0	0	0	0	0	0	0
sp|Q3SYV4|CAP1_BOVIN	Adenylyl cyclase-associated protein 1 OS=Bos taurus OX=9913 GN=CAP1 PE=2 SV=3	0	5	0	0	0	6	0	0	0	0	0	0	0	0	0	0	0	0	0	0	0	0	0	0	0	0	0	0	0	0	0	0
tr|A0A3S5ZPM3|A0A3S5ZPM3_BOVIN	6-phosphogluconate dehydrogenase, decarboxylating OS=Bos taurus OX=9913 GN=PGD PE=1 SV=1	0	3	0	0	0	9	0	0	0	0	0	0	0	0	0	0	0	0	0	0	0	0	0	0	0	0	0	0	0	0	0	0
sp|Q3ZBD7|G6PI_BOVIN	Glucose-6-phosphate isomerase OS=Bos taurus OX=9913 GN=GPI PE=2 SV=4	0	2	0	0	0	8	1	0	0	0	0	0	0	0	0	0	0	0	0	0	0	0	0	0	0	0	0	0	0	0	0	0
tr|A0A3Q1LR63|A0A3Q1LR63_BOVIN	Hexokinase 3 OS=Bos taurus OX=9913 GN=HK3 PE=1 SV=1	0	1	0	0	0	7	0	0	0	0	0	0	0	0	0	0	0	0	0	0	0	0	0	0	0	0	0	0	0	0	0	0
sp|P10152|ANG1_BOVIN	Angiogenin-1 OS=Bos taurus OX=9913 GN=ANG1 PE=1 SV=4	3	6	7	5	4	7	7	5	6	6	4	4	3	3	8	6	6	5	7	1	7	7	4	6	5	6	8	5	4	4	7	8
sp|Q8WML4|MUC1_BOVIN	Mucin-1 OS=Bos taurus OX=9913 GN=MUC1 PE=1 SV=1	6	3	3	4	3	5	6	5	3	2	2	6	3	3	4	5	3	4	2	2	2	3	2	3	3	3	3	5	3	3	3	3
sp|P62935|PPIA_BOVIN	Peptidyl-prolyl cis-trans isomerase A OS=Bos taurus OX=9913 GN=PPIA PE=1 SV=2	6	2	5	2	2	7	8	6	3	4	2	5	6	4	4	4	4	3	2	0	3	3	3	4	1	2	1	3	3	1	1	2
sp|Q1RMJ6|RHOC_BOVIN	Rho-related GTP-binding protein RhoC OS=Bos taurus OX=9913 GN=RHOC PE=2 SV=1	6	4	5	3	6	4	6	6	4	1	2	5	6	6	6	6	4	0	1	0	1	0	1	1	0	2	0	1	1	0	0	0
sp|P62998|RAC1_BOVIN	Ras-related C3 botulinum toxin substrate 1 OS=Bos taurus OX=9913 GN=RAC1 PE=1 SV=1	4	4	4	2	5	5	6	3	4	1	2	2	4	4	5	5	4	1	2	0	2	1	1	2	1	2	1	2	2	1	1	1
sp|Q9TU25|RAC2_BOVIN	Ras-related C3 botulinum toxin substrate 2 OS=Bos taurus OX=9913 GN=RAC2 PE=2 SV=1	3	4	4	2	4	6	5	3	4	1	2	2	3	3	4	4	4	1	2	0	2	1	1	2	1	2	1	2	2	1	1	1
sp|Q2KJ93|CDC42_BOVIN	Cell division control protein 42 homolog OS=Bos taurus OX=9913 GN=CDC42 PE=1 SV=1	4	4	3	1	3	3	4	4	2	0	0	1	3	3	3	5	2	0	0	0	0	0	0	0	0	0	0	0	0	0	0	0
tr|Q0IIA2|Q0IIA2_BOVIN	Odorant-binding protein-like OS=Bos taurus OX=9913 GN=MGC151921 PE=2 SV=1	4	6	3	0	4	5	2	1	1	3	0	0	2	3	4	1	0	0	0	0	0	0	0	0	0	0	0	0	0	0	0	0
sp|Q5E9F7|COF1_BOVIN	Cofilin-1 OS=Bos taurus OX=9913 GN=CFL1 PE=2 SV=3	2	3	3	0	3	7	3	2	1	0	0	1	1	1	1	1	4	0	0	0	0	0	0	1	0	0	0	0	0	0	0	0
tr|A6QPP2|A6QPP2_BOVIN	SERPIND1 protein OS=Bos taurus OX=9913 GN=SERPIND1 PE=2 SV=1	6	5	4	0	2	3	4	5	0	0	0	0	0	0	0	0	3	0	0	0	0	0	0	1	0	0	0	1	0	0	0	0
sp|P10096|G3P_BOVIN	Glyceraldehyde-3-phosphate dehydrogenase OS=Bos taurus OX=9913 GN=GAPDH PE=1 SV=4	3	7	3	0	2	6	0	0	0	0	0	0	0	0	0	0	1	0	0	0	0	0	0	1	0	0	0	0	0	0	0	0
sp|P62808|H2B1_BOVIN	Histone H2B type 1 OS=Bos taurus OX=9913 PE=1 SV=2	0	6	2	0	1	2	0	0	0	0	0	0	0	0	1	0	3	0	0	1	0	0	1	0	1	0	0	1	0	0	0	0
tr|A0A3Q1MBN5|A0A3Q1MBN5_BOVIN	Histone H2B OS=Bos taurus OX=9913 PE=3 SV=1	0	5	2	0	1	3	0	0	0	0	0	0	0	0	1	0	2	0	0	1	0	0	1	0	1	0	0	1	0	0	0	0
sp|Q3SZV7|HEMO_BOVIN	Hemopexin OS=Bos taurus OX=9913 GN=HPX PE=2 SV=1	1	6	1	0	1	6	1	1	0	0	0	1	0	0	0	0	4	0	0	0	0	0	0	0	0	0	0	1	0	0	0	0
tr|Q3SX32|Q3SX32_BOVIN	Perilipin OS=Bos taurus OX=9913 GN=PLIN3 PE=2 SV=1	5	0	1	4	0	2	3	5	0	0	0	4	0	0	0	1	0	0	0	0	0	0	0	0	0	0	0	0	0	0	0	0
sp|P81947|TBA1B_BOVIN	Tubulin alpha-1B chain OS=Bos taurus OX=9913 PE=1 SV=2	1	5	1	1	1	4	0	0	0	0	0	0	1	1	0	1	1	0	0	0	0	0	0	0	0	0	0	0	0	0	0	0
tr|G3N0Q8|G3N0Q8_BOVIN	Azurocidin 1 OS=Bos taurus OX=9913 GN=AZU1 PE=1 SV=2	0	8	0	0	0	5	0	0	0	0	0	0	0	0	0	0	0	0	0	0	0	0	0	0	0	0	0	0	0	0	0	0
tr|F6RMV5|F6RMV5_BOVIN	Leucine rich alpha-2-glycoprotein 1 OS=Bos taurus OX=9913 GN=LRG1 PE=1 SV=1	1	5	0	0	0	6	0	0	0	0	0	0	0	0	0	0	4	0	0	0	0	0	0	0	0	0	0	0	0	0	0	0
tr|A5PJ79|A5PJ79_BOVIN	TKT protein OS=Bos taurus OX=9913 GN=TKT PE=2 SV=1	1	3	0	0	0	5	0	0	0	0	0	0	0	0	0	0	0	0	0	0	0	0	0	0	0	0	0	0	0	0	0	0
sp|Q9MZ06|FGFP1_BOVIN	Fibroblast growth factor-binding protein 1 OS=Bos taurus OX=9913 GN=FGFBP1 PE=1 SV=1	3	3	5	3	3	4	5	5	3	2	3	4	2	2	5	5	1	2	3	0	2	2	3	2	1	6	5	4	2	2	1	2
sp|O02853|PTGDS_BOVIN	Prostaglandin-H2 D-isomerase OS=Bos taurus OX=9913 GN=PTGDS PE=1 SV=1	4	7	4	5	1	5	4	5	2	4	3	4	2	3	4	3	1	0	0	4	0	0	0	0	0	0	0	5	0	0	0	0
tr|F1MX50|F1MX50_BOVIN	Cellular repressor of E1A stimulated genes 1 OS=Bos taurus OX=9913 GN=CREG1 PE=1 SV=1	2	2	3	2	3	3	9	2	1	2	2	3	4	2	6	2	2	2	2	2	2	2	2	2	2	2	2	1	2	2	2	2
sp|P62803|H4_BOVIN	Histone H4 OS=Bos taurus OX=9913 PE=1 SV=2	2	7	3	1	3	7	2	2	2	1	1	0	1	1	1	1	4	1	1	1	1	1	1	2	1	1	1	2	1	1	2	1
sp|P61223|RAP1B_BOVIN	Ras-related protein Rap-1b OS=Bos taurus OX=9913 GN=RAP1B PE=2 SV=1	4	3	2	1	2	3	5	3	2	1	1	1	2	3	3	4	3	1	1	0	1	1	1	1	1	1	1	1	1	0	1	1
tr|A0A3Q1LMP2|A0A3Q1LMP2_BOVIN	KRAS proto-oncogene, GTPase OS=Bos taurus OX=9913 GN=KRAS PE=4 SV=1	4	0	2	0	2	2	5	4	0	0	0	0	2	2	3	2	0	0	0	0	0	0	0	0	0	0	0	0	0	0	0	0
tr|F1MUP9|F1MUP9_BOVIN	Vesicle amine transport 1 OS=Bos taurus OX=9913 GN=VAT1 PE=1 SV=3	4	3	3	0	2	3	5	3	2	1	2	4	3	3	3	2	1	0	0	0	0	0	0	2	0	0	0	1	0	0	0	0
sp|P29392|SPAD1_BOVIN	Spermadhesin-1 OS=Bos taurus OX=9913 GN=SPADH1 PE=1 SV=1	0	0	0	0	1	0	5	5	0	0	0	0	0	0	3	4	0	0	0	0	0	0	0	0	0	0	0	0	0	0	0	0
sp|P31096|OSTP_BOVIN	Osteopontin OS=Bos taurus OX=9913 GN=SPP1 PE=1 SV=2	0	0	0	0	0	0	1	0	1	0	1	0	0	0	2	2	0	3	0	0	0	0	0	0	0	1	0	2	1	0	0	1
sp|Q95121|PEDF_BOVIN	Pigment epithelium-derived factor OS=Bos taurus OX=9913 GN=SERPINF1 PE=1 SV=1	0	1	0	0	3	3	1	3	1	0	0	1	0	0	0	1	4	0	0	0	0	0	0	0	0	0	0	0	0	0	0	0
sp|Q28085|CFAH_BOVIN	Complement factor H OS=Bos taurus OX=9913 GN=CFH PE=1 SV=3	0	2	2	0	1	2	0	3	0	0	0	1	0	0	0	0	0	0	0	0	0	0	0	0	0	0	0	1	0	0	0	0
sp|P01966|HBA_BOVIN	Hemoglobin subunit alpha OS=Bos taurus OX=9913 GN=HBA PE=1 SV=2	0	0	0	0	0	7	0	0	0	0	0	0	0	0	0	0	0	0	0	0	0	0	0	0	0	0	0	0	0	0	0	0
sp|Q2KJH4|WDR1_BOVIN	WD repeat-containing protein 1 OS=Bos taurus OX=9913 GN=WDR1 PE=2 SV=3	0	2	0	0	0	6	0	0	0	0	0	0	0	0	0	0	0	0	0	0	0	0	0	0	0	0	0	0	0	0	0	0
tr|E1BCN3|E1BCN3_BOVIN	Peptidyl arginine deiminase 4 OS=Bos taurus OX=9913 GN=PADI4 PE=4 SV=3	0	2	0	0	0	6	0	0	0	0	0	0	0	0	0	0	0	0	0	0	0	0	0	0	0	0	0	0	0	0	0	0
tr|E1BP91|E1BP91_BOVIN	Aminopeptidase OS=Bos taurus OX=9913 GN=NPEPPS PE=1 SV=2	3	0	0	0	0	0	5	0	0	0	0	0	0	0	0	0	0	0	0	0	0	0	0	0	0	0	0	0	0	0	0	0
sp|P30932|CD9_BOVIN	CD9 antigen OS=Bos taurus OX=9913 GN=CD9 PE=2 SV=2	4	3	3	3	3	4	4	5	3	2	2	3	3	3	3	3	4	2	3	1	3	3	2	3	2	3	1	3	3	1	1	1
tr|A0A3Q1MRP4|A0A3Q1MRP4_BOVIN	Folate receptor alpha OS=Bos taurus OX=9913 GN=FOLR1 PE=4 SV=1	3	0	4	2	1	3	5	4	4	1	0	2	1	2	1	4	5	3	1	0	2	3	0	1	3	3	3	3	2	1	1	3
sp|Q2KIS7|TETN_BOVIN	Tetranectin OS=Bos taurus OX=9913 GN=CLEC3B PE=2 SV=1	2	1	2	1	2	2	1	3	2	0	0	2	1	0	0	3	1	0	0	0	0	2	0	3	0	2	0	2	0	2	0	0
sp|P19803|GDIR1_BOVIN	Rho GDP-dissociation inhibitor 1 OS=Bos taurus OX=9913 GN=ARHGDIA PE=1 SV=3	4	2	4	1	1	2	4	3	2	1	1	2	3	2	2	2	1	1	0	0	0	0	0	1	0	1	0	1	1	0	0	1
sp|Q3T000|YKT6_BOVIN	Synaptobrevin homolog YKT6 OS=Bos taurus OX=9913 GN=YKT6 PE=2 SV=1	3	0	1	0	1	1	3	3	1	0	1	0	2	4	2	3	2	0	1	0	0	0	0	0	0	0	1	0	0	0	0	0
sp|Q3T0Q4|NDKB_BOVIN	Nucleoside diphosphate kinase B OS=Bos taurus OX=9913 GN=NME2 PE=1 SV=1	2	2	1	0	2	4	3	0	0	0	0	0	0	3	4	0	0	0	0	0	0	0	0	1	0	0	0	0	0	0	0	0
sp|Q03247|APOE_BOVIN	Apolipoprotein E OS=Bos taurus OX=9913 GN=APOE PE=1 SV=1	0	1	1	5	0	1	0	1	0	0	0	1	0	0	0	0	1	0	0	0	0	0	0	1	0	0	0	1	0	0	0	0
tr|F1MHC2|F1MHC2_BOVIN	Syntaxin binding protein 2 OS=Bos taurus OX=9913 GN=STXBP2 PE=1 SV=1	5	0	0	0	0	1	3	0	0	0	0	0	1	0	1	1	0	0	0	0	0	0	0	0	0	0	0	0	0	0	0	0
tr|A0A3Q1N775|A0A3Q1N775_BOVIN	Collagen type XIV alpha 1 chain OS=Bos taurus OX=9913 GN=COL14A1 PE=1 SV=1	1	0	0	0	4	0	0	0	0	0	0	0	1	0	0	3	3	0	0	0	0	0	0	0	0	0	0	0	0	0	0	0
tr|A4FUX1|A4FUX1_BOVIN	CIDEA protein OS=Bos taurus OX=9913 GN=CIDEA PE=2 SV=1	2	0	0	0	0	0	0	0	0	1	0	0	1	0	0	0	0	0	0	0	1	0	0	0	0	0	0	3	0	0	0	0
sp|P63103|1433Z_BOVIN	14-3-3 protein zeta/delta OS=Bos taurus OX=9913 GN=YWHAZ PE=1 SV=1	0	4	0	0	0	3	0	0	0	0	0	0	1	0	0	0	0	0	0	0	0	0	0	1	0	0	0	0	0	0	0	0
sp|P33046|CTHL4_BOVIN	Cathelicidin-4 OS=Bos taurus OX=9913 GN=CATHL4 PE=1 SV=1	0	5	0	0	0	4	0	0	0	0	0	0	0	0	0	0	0	0	0	0	0	0	0	0	0	0	0	0	0	0	0	0
sp|P02253|H12_BOVIN	Histone H1.2 OS=Bos taurus OX=9913 GN=HIST1H1C PE=1 SV=2	0	2	0	0	0	5	0	0	0	0	0	0	0	0	0	0	0	0	0	0	0	0	0	0	0	0	0	0	0	0	0	0
sp|Q3ZBV8|SYTC_BOVIN	Threonine--tRNA ligase, cytoplasmic OS=Bos taurus OX=9913 GN=TARS PE=2 SV=1	0	1	0	0	0	5	0	0	0	0	0	0	0	0	0	0	0	0	0	0	0	0	0	0	0	0	0	0	0	0	0	0
tr|Q58DP6|Q58DP6_BOVIN	Ribonuclease A family member 4 OS=Bos taurus OX=9913 GN=RNASE4 PE=2 SV=1	3	2	4	3	2	3	4	4	4	2	3	4	3	3	5	4	5	3	3	1	4	3	3	3	3	3	3	3	4	2	4	3
sp|P01888|B2MG_BOVIN	Beta-2-microglobulin OS=Bos taurus OX=9913 GN=B2M PE=1 SV=2	3	4	4	3	3	5	2	6	2	3	1	3	2	3	3	4	3	3	3	1	3	3	3	3	2	3	3	3	3	1	3	3
sp|Q95JH2|PLCA_BOVIN	1-acyl-sn-glycerol-3-phosphate acyltransferase alpha OS=Bos taurus OX=9913 GN=AGPAT1 PE=2 SV=1	1	2	2	1	2	2	4	1	2	1	1	2	2	3	3	3	4	2	1	0	1	2	2	1	2	2	2	1	2	0	2	2
tr|A0A3Q1M3K7|A0A3Q1M3K7_BOVIN	Ras-related protein Rab-7a OS=Bos taurus OX=9913 GN=RAB7A PE=1 SV=1	3	2	1	1	2	2	2	4	0	1	1	1	2	3	4	4	3	0	1	0	1	0	0	0	0	1	0	1	0	0	0	0
sp|P07514|NB5R3_BOVIN	NADH-cytochrome b5 reductase 3 OS=Bos taurus OX=9913 GN=CYB5R3 PE=1 SV=3	3	1	3	1	2	3	1	2	2	2	1	1	1	2	2	2	0	0	1	0	1	0	0	0	0	1	1	1	2	0	0	1
sp|Q32KV6|SIL1_BOVIN	Nucleotide exchange factor SIL1 OS=Bos taurus OX=9913 GN=SIL1 PE=2 SV=1	0	1	1	0	2	1	2	1	1	1	0	1	0	0	1	2	3	0	1	0	1	1	0	0	0	0	1	0	1	0	1	0
tr|A0A3Q1MSS6|A0A3Q1MSS6_BOVIN	Cadherin-1 OS=Bos taurus OX=9913 GN=CDH1 PE=4 SV=1	0	0	1	0	2	3	3	1	0	0	0	0	0	0	0	3	2	0	0	0	1	0	0	0	1	0	0	0	0	0	0	0
sp|P55859|PNPH_BOVIN	Purine nucleoside phosphorylase OS=Bos taurus OX=9913 GN=PNP PE=1 SV=3	0	1	1	0	1	3	1	1	0	0	0	0	0	0	1	0	0	0	0	0	0	1	0	2	0	0	0	0	0	0	0	0
sp|Q2KJ32|SBP1_BOVIN	Methanethiol oxidase OS=Bos taurus OX=9913 GN=SELENBP1 PE=1 SV=1	3	0	0	0	0	2	1	0	0	0	0	0	0	0	0	0	0	0	0	0	0	0	0	0	0	0	0	0	0	0	0	0
tr|A0A3Q1LI93|A0A3Q1LI93_BOVIN	CD109 molecule OS=Bos taurus OX=9913 GN=CD109 PE=4 SV=1	0	0	0	0	0	0	0	0	0	0	0	0	0	0	0	1	3	0	0	0	0	0	0	0	0	0	0	2	0	0	0	0
sp|P0CG53|UBB_BOVIN	Polyubiquitin-B OS=Bos taurus OX=9913 GN=UBB PE=1 SV=1	2	2	2	2	2	2	3	2	2	1	2	2	2	2	2	2	3	2	2	1	2	1	1	1	2	2	2	1	2	1	1	2
tr|Q6QRN7|Q6QRN7_BOVIN	PP1201 protein OS=Bos taurus OX=9913 GN=TMBIM1 PE=2 SV=1	2	1	2	2	1	2	2	3	2	0	0	1	1	2	1	1	1	0	0	0	0	1	0	0	0	1	0	2	0	0	0	0
sp|Q3ZBZ1|CAB45_BOVIN	45 kDa calcium-binding protein OS=Bos taurus OX=9913 GN=SDF4 PE=2 SV=1	1	2	1	1	0	3	1	4	0	0	0	1	2	1	1	2	1	1	0	0	0	0	0	0	0	0	0	0	0	0	0	0
sp|A5PK61|H3C_BOVIN	Histone H3.3C OS=Bos taurus OX=9913 GN=H3F3C PE=2 SV=1	2	3	1	0	1	2	0	1	2	0	0	0	0	0	0	1	0	0	0	0	0	0	0	0	0	0	0	0	0	0	0	0
sp|Q5E947|PRDX1_BOVIN	Peroxiredoxin-1 OS=Bos taurus OX=9913 GN=PRDX1 PE=2 SV=1	1	1	1	0	1	3	1	1	0	0	0	0	0	0	0	0	0	0	0	0	0	0	0	0	0	0	0	0	0	0	0	0
sp|Q2KIM0|FUCO_BOVIN	Tissue alpha-L-fucosidase OS=Bos taurus OX=9913 GN=FUCA1 PE=2 SV=1	1	0	0	0	0	0	0	1	0	0	0	0	0	0	0	0	1	0	0	0	0	0	0	0	0	0	0	0	0	0	0	0
tr|A0A3Q1LJT1|A0A3Q1LJT1_BOVIN	Uncharacterized protein OS=Bos taurus OX=9913 PE=4 SV=1	3	0	2	0	0	0	0	0	0	0	0	0	0	0	0	0	0	0	0	0	0	0	0	0	0	0	0	0	0	0	0	0
tr|Q32PA1|Q32PA1_BOVIN	CD59 molecule OS=Bos taurus OX=9913 GN=CD59 PE=2 SV=1	2	2	1	2	2	2	2	1	1	2	2	2	1	1	1	1	2	1	0	1	2	1	1	2	2	2	2	1	2	1	2	1
sp|Q8MI01|MUC15_BOVIN	Mucin-15 OS=Bos taurus OX=9913 GN=MUC15 PE=1 SV=1	2	2	1	2	3	2	3	3	2	1	2	2	3	2	2	2	1	0	2	0	2	1	0	2	1	0	0	2	0	0	0	1
sp|Q3MHX6|OS9_BOVIN	Protein OS-9 OS=Bos taurus OX=9913 GN=OS9 PE=2 SV=1	2	1	1	1	0	1	2	2	1	0	0	1	0	0	1	1	1	1	0	0	1	1	0	0	0	0	0	1	0	0	0	0
sp|Q3T0D7|SAR1A_BOVIN	GTP-binding protein SAR1a OS=Bos taurus OX=9913 GN=SAR1A PE=2 SV=1	1	1	1	0	1	0	2	1	1	1	1	0	1	1	1	1	1	0	1	0	0	1	0	1	0	1	0	1	1	0	0	1
tr|C4T7Z1|C4T7Z1_BOVIN	Lymphocyte antigen 96 OS=Bos taurus OX=9913 GN=LY96 PE=2 SV=1	1	0	1	0	1	2	2	1	0	0	0	1	1	1	1	1	2	0	0	0	0	0	0	0	0	0	0	1	0	0	0	0
tr|A6QQW5|A6QQW5_BOVIN	C11H2ORF7 protein OS=Bos taurus OX=9913 GN=PRADC1 PE=2 SV=1	0	0	0	0	1	2	1	0	0	0	0	0	0	0	2	2	1	0	0	0	0	1	0	0	0	0	0	1	0	0	0	0
sp|Q2HJD5|ECHD1_BOVIN	Ethylmalonyl-CoA decarboxylase OS=Bos taurus OX=9913 GN=ECHDC1 PE=2 SV=1	2	0	0	0	1	0	1	0	0	0	0	0	0	0	0	0	0	0	0	0	0	0	0	0	0	0	0	0	0	0	0	0
tr|A0A3Q1LK49|A0A3Q1LK49_BOVIN	Inter-alpha-trypsin inhibitor heavy chain H2 OS=Bos taurus OX=9913 GN=ITIH2 PE=1 SV=1	0	0	0	0	0	1	0	2	0	0	0	0	0	0	0	0	1	0	0	0	0	0	0	0	0	0	0	0	0	0	0	0

## Sheet: SupData2
Protein name	Accession	log2 FC	Adj p.value
Transcobalamin-2	TCO2_BOVIN	-∞	0.00035242
Alpha-S2-casein	CASA2_BOVIN	-5.03012	0.0362528
Lipoprotein lipase	LIPL_BOVIN	-1.98149	0.00029767
Dehydrogenase/reductase (SDR family) member 1	Q2KIS4_BOVIN	-1.57774	0.00393397
Uncharacterized protein	A0A3Q1LR40_BOVIN	-1.48543	0.0036546
Alpha-lactalbumin	LALBA_BOVIN	-1.40976	0.00744291
Keratin 1	G3N0V2_BOVIN	-1.35222	0.00598661
Alpha-S1-casein	CASA1_BOVIN	-1.34454	0.00581737
Keratin, type I cytoskeletal 10	K1C10_BOVIN	-1.29838	0.00518906
Glycosylation-dependent cell adhesion molecule 1	GLCM1_BOVIN	-1.24223	0.00744291
NPC intracellular cholesterol transporter 2	NPC2_BOVIN	-1.15951	0.0013942
Serine protease HTRA1	HTRA1_BOVIN	-1.14358	0.00970323
Synaptobrevin homolog YKT6	YKT6_BOVIN	-1.10874	0.00518906
CIDEA protein	A4FUX1_BOVIN	-0.982934	0.0261742
Ras-related protein Rab-11A	RB11A_BOVIN	-0.975905	0.0013942
Sodium-dependent phosphate transport protein 2B	A0A3Q1MG98_BOVIN	-0.945482	0.00581737
GTP-binding protein SAR1a	SAR1A_BOVIN	-0.925505	0.00744291
ADP-ribosylation factor 1	ARF1_BOVIN	-0.896458	0.00262969
1-acyl-sn-glycerol-3-phosphate acyltransferase alpha	PLCA_BOVIN	-0.876639	0.00744291
Nucleoside diphosphate kinase B	NDKB_BOVIN	-0.855454	0.00923972
Peptidyl-prolyl cis-trans isomerase A	PPIA_BOVIN	-0.79871	0.00216872
Lactadherin	F1MXX6_BOVIN	-0.782179	0.0157375
Mucin-1	MUC1_BOVIN	-0.780117	0.0131202
C11H2ORF7 protein	A6QQW5_BOVIN	-0.705912	0.01385
Sulfhydryl oxidase	A0A3Q1N9Y5_BOVIN	-0.705288	0.00518906
ATP-binding cassette sub-family G member 2	ABCG2_BOVIN	-0.701663	0.0402075
Platelet glycoprotein 4	CD36_BOVIN	-0.697688	0.00869915
Fibroblast growth factor-binding protein 1	FGFP1_BOVIN	-0.696296	0.00755814
Ras-related protein Rab-7a	A0A3Q1M3K7_BOVIN	-0.687712	0.00869915
NADH-cytochrome b5 reductase 3	NB5R3_BOVIN	-0.673041	0.0344465
Pigment epithelium-derived factor	PEDF_BOVIN	-0.667625	0.0318086
Glycoprotein 2	A0A3Q1M193_BOVIN	-0.65758	0.0300824
Ras-related protein Rap-1b	RAP1B_BOVIN	-0.653298	0.00744291
RAB1A, member RAS oncogene family	A0A3Q1LYE7_BOVIN	-0.643127	0.0129331
5'-nucleotidase	5NTD_BOVIN	-0.642019	0.0302689
Metalloproteinase inhibitor 3	TIMP3_BOVIN	-0.631973	0.0346173
Uncharacterized protein	G3N2D8_BOVIN	-0.616143	0.00744291
Rab GDP dissociation inhibitor beta	GDIB_BOVIN	-0.602485	0.0344465
Fatty acid synthase	F1N647_BOVIN	-0.599273	0.0412961
Heat shock cognate 71 kDa protein	HSP7C_BOVIN	-0.59541	0.00255306
Inter-alpha-trypsin inhibitor heavy chain H4	ITIH4_BOVIN	0.598878	0.0256218
Complement factor B	CFAB_BOVIN	0.602973	0.00744291
Lactotransferrin	TRFL_BOVIN	0.632119	1.3028e-16
Lactoferrin	B3VTM3_BOVIN	0.632119	1.3028e-16
Fibrinogen beta chain	A0A3Q1MG04_BOVIN	0.652695	0.00755814
Lactoperoxidase	PERL_BOVIN	0.661584	0.00025841
Lipopolysaccharide-binding protein	LBP_BOVIN	0.681349	0.0146675
Immunoglobulin light chain, lambda gene cluster	Q1RMN8_BOVIN	0.70044	0.00015666
Serpin family G member 1	E1BMJ0_BOVIN	0.730393	0.00830003
Uncharacterized protein	A0A3Q1M3L6_BOVIN	0.754423	1.6794e-05
Alpha-2-macroglobulin	A2MG_BOVIN	0.758751	0.00744291
Uncharacterized protein	A5PK72_BOVIN	0.77259	0.00042323
Uncharacterized protein	A0A3Q1LUE9_BOVIN	0.782409	0.0310215
IGL@ protein	Q3T101_BOVIN	0.787107	0.0419499
Uncharacterized protein	F1MLW8_BOVIN	0.793549	0.0162762
Alpha-1B-glycoprotein	A1BG_BOVIN	0.795988	0.00067175
Elongation factor 1-alpha 1	EF1A1_BOVIN	0.798366	0.034117
Factor XIIa inhibitor	F12AI_BOVIN	0.802061	0.00584354
Uncharacterized protein	A5D7Q2_BOVIN	0.807355	0.00492159
Clusterin	CLUS_BOVIN	0.80771	0.0266876
Complement C3	CO3_BOVIN	0.818653	0.00067175
Angiotensinogen	A0A3Q1LGY9_BOVIN	0.876338	0.0121528
Uncharacterized protein	A0A3Q1LSF0_BOVIN	0.915293	0.0285673
Serpin A3-3	G3N1U4_BOVIN	0.917538	0.0281463
Uncharacterized protein	A0A3Q1LPG0_BOVIN	0.973033	0.00420478
Vitamin D-binding protein	VTDB_BOVIN	1	0.0105952
IGK protein	B0JYP6_BOVIN	1	0.00167522
Uncharacterized protein	G3N0V0_BOVIN	1.00676	0.00438622
Uncharacterized protein	A0A3Q1ML26_BOVIN	1.03898	0.00744291
DnaJ homolog subfamily C member 3	DNJC3_BOVIN	1.04439	0.0159782
Uncharacterized protein	G5E5T5_BOVIN	1.04607	0.0256218
Uncharacterized protein	F1MZ96_BOVIN	1.05063	0.00159973
Lipocalin 2	E1B6Z6_BOVIN	1.08092	0.00162793
Serpin A3-2	SPA32_BOVIN	1.08406	0.0018946
Uncharacterized protein	A0A3Q1M032_BOVIN	1.09707	0.0199501
Endopin 2C	Q32T06_BOVIN	1.13439	0.0129331
Actin, cytoplasmic 2	ACTG_BOVIN	1.1375	5.0408e-06
Uncharacterized protein	A0A3Q1NEQ0_BOVIN	1.1375	0.00998045
Actin, cytoplasmic 1	ACTB_BOVIN	1.15056	3.791e-06
Uncharacterized protein	A0A3Q1NKP5_BOVIN	1.16993	0.00600356
Serpin A3-7	G8JKW7_BOVIN	1.19555	0.00012462
Apolipoprotein A-I	APOA1_BOVIN	1.24793	4.2802e-05
Serpin A3-6	SPA36_BOVIN	1.26303	0.00362461
Thrombospondin-1	A0A3Q1MQV3_BOVIN	1.26303	0.00022318
Pancreatic adenocarcinoma upregulated factor-like	F1N1Z8_BOVIN	1.30256	0.00249942
Fibrinogen alpha chain	FIBA_BOVIN	1.31366	5.3825e-06
Actin, alpha skeletal muscle	ACTS_BOVIN	1.38333	7.9392e-05
Moesin	MOES_BOVIN	1.39232	0.0159467
Gelsolin	GELS_BOVIN	1.44361	1.5149e-05
Serotransferrin	TRFE_BOVIN	1.53825	2.1858e-28
Isoform LMW of Kininogen-2	KNG2_BOVIN	1.63743	0.00191726
Acyl-CoA synthetase long chain family member 1	A0A3Q1LVU8_BOVIN	1.70044	0.00211647
Alpha-2-HS-glycoprotein	FETUA_BOVIN	1.73697	0.00090768
Histone H4	H4_BOVIN	1.75489	0.00144856
Kininogen-1	F1MNV5_BOVIN	1.80735	0.00097843
L-lactate dehydrogenase B chain	LDHB_BOVIN	1.848	0.00627025
Chitinase-3-like protein 1	CH3L1_BOVIN	1.88753	5.2905e-08
Cofilin-1	COF1_BOVIN	1.9386	0.00162793
Perilipin	Q3SX32_BOVIN	2	0.00248233
Tubulin alpha-1B chain	TBA1B_BOVIN	2.11548	0.0108524
Uncharacterized protein	F1MVK1_BOVIN	2.14975	1.3028e-16
Uncharacterized protein	E1BH06_BOVIN	2.20811	1.8944e-16
Fibronectin	FINC_BOVIN	2.24793	1.1761e-05
Alpha-1-antiproteinase	A1AT_BOVIN	2.45943	6.7844e-07
Rab GDP dissociation inhibitor alpha	GDIA_BOVIN	2.66297	0.00055004
Cathelicidin-1	CTHL1_BOVIN	2.80735	1.7272e-06
Alpha-enolase	ENOA_BOVIN	2.8413	1.0616e-07
Complement component C9	CO9_BOVIN	2.926	3.6473e-07
Antithrombin-III	A0A3Q1NJR8_BOVIN	2.96347	2.2323e-07
Alpha-2-macroglobulin variant 22	K4JR88_BOVIN	3	8.7168e-09
Uncharacterized protein	G3MZ19_BOVIN	3.05889	2.3445e-05
Apolipoprotein E	APOE_BOVIN	3.16993	0.00792824
Peptidoglycan recognition protein 1	PGRP1_BOVIN	3.16993	7.8299e-06
Histone H2B type 1	H2B1_BOVIN	3.45943	0.00240066
Histone H2B	A0A3Q1MBN5_BOVIN	3.45943	0.00240066
Hemopexin	HEMO_BOVIN	4.08746	7.4952e-05
Pyruvate kinase	A5D984_BOVIN	5.42626	1.0128e-11
Lymphocyte cytosolic protein 1	A0A3Q1LSN0_BOVIN	∞	6.0219e-12
Haptoglobin	HPT_BOVIN	∞	1.8543e-11
Annexin A1	ANXA1_BOVIN	∞	1.1957e-09
Uncharacterized protein	A0A3Q1LMW6_BOVIN	∞	2.1063e-09
Alpha-2-macroglobulin variant 5	K4JDR8_BOVIN	∞	8.1727e-09
Uncharacterized protein	F1MMS7_BOVIN	∞	2.7127e-08
Prothrombin	THRB_BOVIN	∞	5.0286e-08
Leukocyte elastase inhibitor	ILEU_BOVIN	∞	5.0286e-08
Uncharacterized protein	G3X8C3_BOVIN	∞	9.0304e-08
Glyceraldehyde-3-phosphate dehydrogenase	G3P_BOVIN	∞	3.1421e-07
Alpha-actinin-4	ACTN4_BOVIN	∞	1.0399e-06
Heat shock protein HSP 90-alpha	HS90A_BOVIN	∞	1.0399e-06
ELA2 protein	A6QPP7_BOVIN	∞	1.0399e-06
MPO protein	A6QPT4_BOVIN	∞	1.0399e-06
Coronin-1A	COR1A_BOVIN	∞	3.9638e-06
Apolipoprotein A-IV	APOA4_BOVIN	∞	7.6101e-06
Fructose-bisphosphate aldolase	A0A3Q1LMG1_BOVIN	∞	1.44e-05
Myosin heavy chain 9	F1MQ37_BOVIN	∞	1.44e-05
Protein S100-A8	S10A8_BOVIN	∞	2.6976e-05
Uncharacterized protein	A0A3Q1MIN7_BOVIN	∞	2.6976e-05
L-serine dehydratase/L-threonine deaminase	SDHL_BOVIN	∞	5.0229e-05
Alpha-actinin-1	ACTN1_BOVIN	∞	5.0229e-05
Phosphoglycerate kinase 1	PGK1_BOVIN	∞	5.0229e-05
Azurocidin 1	G3N0Q8_BOVIN	∞	5.0229e-05
Glycogen phosphorylase, liver form	PYGL_BOVIN	∞	9.6164e-05
6-phosphogluconate dehydrogenase, decarboxylating	A0A3S5ZPM3_BOVIN	∞	9.6164e-05
Leucine rich alpha-2-glycoprotein 1	F6RMV5_BOVIN	∞	9.6164e-05
Adenylyl cyclase-associated protein 1	CAP1_BOVIN	∞	0.00018574
Glucose-6-phosphate isomerase	G6PI_BOVIN	∞	0.00018574
Hemoglobin subunit beta	HBB_BOVIN	∞	0.00035242
Protein S100-A9	S10A9_BOVIN	∞	0.00035242
Cathelicidin-4	CTHL4_BOVIN	∞	0.00068513
TKT protein	A5PJ79_BOVIN	∞	0.00068513
WD repeat-containing protein 1	WDR1_BOVIN	∞	0.00131597
Hexokinase 3	A0A3Q1LR63_BOVIN	∞	0.00131597
Peptidyl arginine deiminase 4	E1BCN3_BOVIN	∞	0.00131597
Aminopeptidase	E1BP91_BOVIN	∞	0.00131597
Uncharacterized protein	G3MZE0_BOVIN	∞	0.00131597
Ceruloplasmin	A0A3Q1NJB1_BOVIN	∞	0.0013942
SERPIND1 protein	A6QPP2_BOVIN	∞	0.0013942
Hemoglobin subunit alpha	HBA_BOVIN	∞	0.00241646
Histone H1.2	H12_BOVIN	∞	0.00241646
Threonine-tRNA ligase, cytoplasmic	SYTC_BOVIN	∞	0.00488087

## Sheet: SupData3
GO biological process complete	#proteins	P-value	FDR	metabolic pathway group
uropod organization	2	1.76E-04	1.23E-02
cellular component organization	43	6.39E-04	3.58E-02
positive regulation of protein processing in phagocytic vesicle	2	1.76E-04	1.23E-02	immune system
regulation of protein processing in phagocytic vesicle	2	1.76E-04	1.22E-02	immune system
regulation of protein metabolic process	36	6.50E-10	2.92E-07	protein metabolism
regulation of primary metabolic process	46	2.28E-04	1.51E-02
regulation of metabolic process	56	4.60E-06	5.90E-04
biological regulation	87	2.04E-04	1.38E-02
regulation of macromolecule metabolic process	53	7.04E-06	8.50E-04
regulation of proteolysis	29	7.57E-18	1.36E-14	protein metabolism
positive regulation of protein processing	3	3.75E-04	2.27E-02
positive regulation of cellular process	42	7.62E-04	4.13E-02
positive regulation of biological process	54	2.44E-07	5.32E-05
positive regulation of metabolic process	31	9.17E-04	4.71E-02
regulation of cellular metabolic process	49	6.70E-05	5.80E-03
regulation of cellular protein metabolic process	35	4.15E-10	2.06E-07	protein metabolism
positive regulation of protein maturation	3	4.69E-04	2.76E-02	protein metabolism
positive regulation of gene expression	19	5.28E-07	1.02E-04
positive regulation of phospholipid efflux	2	2.92E-04	1.87E-02	lipid metabolism
regulation of lipid transport	5	1.58E-04	1.17E-02	lipid metabolism
regulation of transport	22	1.34E-06	2.14E-04
regulation of localization	29	3.57E-06	4.75E-04
regulation of lipid localization	9	2.49E-08	6.74E-06	lipid metabolism
positive regulation of lipid transport	4	3.04E-04	1.90E-02	lipid metabolism
positive regulation of transport	13	3.33E-05	3.28E-03
positive regulation of lipid localization	8	1.59E-08	4.47E-06	lipid metabolism
regulation of phospholipid efflux	2	2.92E-04	1.86E-02	lipid metabolism
response to 11-deoxycorticosterone	3	8.69E-06	1.01E-03
response to mineralocorticoid	3	3.36E-05	3.28E-03
response to corticosteroid	4	1.73E-04	1.25E-02
response to organic substance	24	3.40E-04	2.11E-02
response to chemical	38	1.72E-04	1.25E-02
response to stimulus	75	5.73E-10	2.66E-07
response to lipid	9	5.95E-04	3.39E-02	lipid metabolism
response to ketone	4	9.68E-04	4.93E-02
response to oxygen-containing compound	14	8.64E-04	4.50E-02
response to dehydroepiandrosterone	3	8.69E-06	9.99E-04
very-low-density lipoprotein particle remodeling	4	2.70E-07	5.79E-05	lipid metabolism
triglyceride-rich lipoprotein particle remodeling	4	4.03E-07	8.28E-05	lipid metabolism
plasma lipoprotein particle remodeling	6	6.28E-09	2.05E-06	lipid metabolism
plasma lipoprotein particle organization	6	3.97E-08	1.02E-05	lipid metabolism
protein-lipid complex subunit organization	6	6.56E-08	1.57E-05	lipid metabolism
protein-containing complex subunit organization	20	2.10E-05	2.17E-03
protein-lipid complex remodeling	6	6.28E-09	2.01E-06	lipid metabolism
protein-containing complex remodeling	6	9.99E-09	2.99E-06
regulation of plasma lipoprotein particle levels	7	8.60E-09	2.63E-06	lipid metabolism
regulation of transepithelial transport	2	4.36E-04	2.60E-02
postsynaptic actin cytoskeleton organization	3	1.85E-05	1.97E-03
actin cytoskeleton organization	12	2.29E-05	2.35E-03
actin filament-based process	12	4.70E-05	4.30E-03
postsynaptic cytoskeleton organization	3	2.53E-05	2.58E-03
postsynapse organization	6	1.35E-06	2.13E-04
synapse organization	7	1.71E-04	1.25E-02
high-density lipoprotein particle assembly	3	1.85E-05	1.95E-03	lipid metabolism
plasma lipoprotein particle assembly	3	1.44E-04	1.11E-02	lipid metabolism
protein-lipid complex assembly	3	2.26E-04	1.51E-02	lipid metabolism
peptidyl-cysteine S-nitrosylation	2	6.08E-04	3.46E-02
protein nitrosylation	2	8.08E-04	4.32E-02
reverse cholesterol transport	4	8.09E-07	1.45E-04	lipid metabolism
cholesterol transport	6	4.86E-07	9.56E-05	lipid metabolism
sterol transport	6	2.50E-06	3.52E-04	lipid metabolism
lipid localization	9	6.83E-05	5.84E-03	lipid metabolism
organic hydroxy compound transport	6	9.08E-05	7.46E-03
positive regulation of cholesterol esterification	3	2.53E-05	2.56E-03	lipid metabolism
regulation of cholesterol esterification	3	3.36E-05	3.24E-03	lipid metabolism
regulation of steroid metabolic process	4	8.39E-04	4.40E-02
regulation of lipid metabolic process	7	6.97E-04	3.87E-02	lipid metabolism
positive regulation of steroid metabolic process	4	8.23E-06	9.69E-04
positive regulation of lipid metabolic process	5	4.95E-04	2.89E-02	lipid metabolism
regulation of Cdc42 protein signal transduction	2	8.08E-04	4.35E-02
regulation of response to stimulus	34	5.71E-05	5.09E-03
cholesterol import	2	8.08E-04	4.33E-02	lipid metabolism
sterol import	2	8.08E-04	4.30E-02	lipid metabolism
positive regulation of sequestering of triglyceride	3	3.36E-05	3.26E-03	lipid metabolism
positive regulation of lipid storage	4	9.75E-06	1.10E-03	lipid metabolism
regulation of lipid storage	4	8.82E-05	7.33E-03	lipid metabolism
regulation of sequestering of triglyceride	3	1.02E-04	8.22E-03	lipid metabolism
complement activation, alternative pathway	3	5.51E-05	4.98E-03	immune system
innate immune response	20	1.08E-11	6.75E-09	immune system
defense response to other organism	28	1.50E-15	1.27E-12	immune system
response to other organism	35	1.93E-18	5.55E-15	immune system
biological process involved in interspecies interaction between organisms	38	6.48E-20	9.32E-16	immune system
response to external biotic stimulus	35	2.11E-18	5.06E-15	immune system
response to biotic stimulus	35	5.08E-18	1.04E-14	immune system
response to external stimulus	39	2.66E-14	2.12E-11	immune system
defense response	33	7.66E-17	1.00E-13	immune system
response to stress	44	1.43E-12	9.80E-10	immune system
immune response	35	3.55E-16	3.64E-13	immune system
immune system process	42	4.19E-16	4.01E-13	immune system
complement activation	8	3.11E-09	1.17E-06	immune system
immune effector process	12	1.99E-07	4.39E-05	immune system
activation of immune response	9	2.16E-06	3.17E-04	immune system
positive regulation of immune response	10	7.43E-05	6.21E-03	immune system
positive regulation of response to stimulus	26	9.79E-07	1.72E-04	immune system
regulation of immune response	15	5.12E-06	6.34E-04	immune system
regulation of immune system process	21	1.15E-06	1.88E-04	immune system
positive regulation of immune system process	13	1.05E-04	8.43E-03	immune system
humoral immune response	18	1.95E-16	2.16E-13	immune system
phospholipid efflux	3	6.87E-05	5.84E-03	lipid metabolism
high-density lipoprotein particle remodeling	3	6.87E-05	5.80E-03	lipid metabolism
acute-phase response	5	5.68E-07	1.09E-04
acute inflammatory response	5	5.68E-06	6.92E-04	immune system
inflammatory response	11	2.13E-06	3.15E-04	immune system
response to progesterone	3	1.22E-04	9.50E-03
glycolytic process	7	3.31E-09	1.16E-06	carbohydrate metabolism
carbohydrate catabolic process	9	1.89E-09	7.77E-07	carbohydrate metabolism
carbohydrate metabolic process	13	6.44E-07	1.22E-04	carbohydrate metabolism
organic substance catabolic process	20	1.52E-04	1.15E-02
catabolic process	26	2.17E-06	3.15E-04
ATP generation from ADP	7	3.31E-09	1.19E-06
ADP metabolic process	7	1.15E-08	3.37E-06
purine ribonucleotide metabolic process	8	1.50E-04	1.13E-02
purine nucleotide metabolic process	8	2.00E-04	1.37E-02
nucleotide metabolic process	9	2.43E-04	1.59E-02
nucleoside phosphate metabolic process	9	3.05E-04	1.90E-02
small molecule metabolic process	25	1.64E-07	3.74E-05
organophosphate metabolic process	14	9.14E-05	7.46E-03
purine-containing compound metabolic process	8	3.48E-04	2.14E-02
ribonucleotide metabolic process	8	2.35E-04	1.54E-02
ribose phosphate metabolic process	8	2.93E-04	1.86E-02
purine ribonucleoside diphosphate metabolic process	7	2.55E-08	6.79E-06
purine nucleoside diphosphate metabolic process	7	2.55E-08	6.67E-06
nucleoside diphosphate metabolic process	8	2.32E-08	6.41E-06
ribonucleoside diphosphate metabolic process	7	4.14E-08	1.02E-05
ATP metabolic process	8	3.24E-05	3.21E-03
generation of precursor metabolites and energy	9	1.13E-04	8.92E-03
nucleoside diphosphate phosphorylation	8	3.11E-09	1.14E-06
nucleotide phosphorylation	8	3.50E-09	1.20E-06
pyruvate metabolic process	8	1.65E-09	6.96E-07
monocarboxylic acid metabolic process	12	3.59E-06	4.74E-04
carboxylic acid metabolic process	15	9.12E-06	1.04E-03
oxoacid metabolic process	16	2.35E-06	3.37E-04
organic acid metabolic process	18	1.54E-07	3.56E-05
cholesterol efflux	4	9.75E-06	1.10E-03	lipid metabolism
innate immune response in mucosa	3	1.69E-04	1.24E-02	immune system
mucosal immune response	3	3.75E-04	2.28E-02	immune system
organ or tissue specific immune response	3	5.21E-04	3.03E-02	immune system
antibacterial humoral response	6	7.68E-08	1.81E-05	immune system
antimicrobial humoral response	10	1.23E-10	6.29E-08	immune system
defense response to bacterium	15	6.80E-11	3.62E-08	immune system
response to bacterium	21	1.58E-12	1.03E-09	immune system
hydrogen peroxide catabolic process	5	1.27E-06	2.05E-04
hydrogen peroxide metabolic process	5	5.10E-06	6.43E-04
reactive oxygen species metabolic process	5	2.32E-04	1.53E-02
killing of cells of other organism	4	1.80E-05	1.96E-03
cell killing	7	1.51E-08	4.35E-06
triglyceride homeostasis	4	1.80E-05	1.95E-03	lipid metabolism
acylglycerol homeostasis	4	1.80E-05	1.93E-03	lipid metabolism
lipid homeostasis	6	9.08E-05	7.50E-03	lipid metabolism
chemical homeostasis	16	4.08E-05	3.75E-03
homeostatic process	20	1.92E-05	2.00E-03
regulation of biological quality	38	9.91E-07	1.72E-04
glucose 6-phosphate metabolic process	3	2.26E-04	1.50E-02	carbohydrate metabolism
defense response to fungus	5	1.93E-06	2.92E-04
response to fungus	5	4.56E-06	5.91E-04
positive regulation of fatty acid biosynthetic process	3	2.95E-04	1.87E-02	lipid metabolism
positive regulation of small molecule metabolic process	5	1.83E-04	1.26E-02
positive regulation of lipid biosynthetic process	5	3.52E-05	3.35E-03	lipid metabolism
regulation of lipid biosynthetic process	6	1.07E-04	8.54E-03	lipid metabolism
gluconeogenesis	3	2.95E-04	1.86E-02	carbohydrate metabolism
hexose biosynthetic process	3	3.75E-04	2.29E-02	carbohydrate metabolism
hexose metabolic process	7	3.45E-06	4.63E-04	carbohydrate metabolism
monosaccharide metabolic process	8	7.32E-07	1.33E-04	carbohydrate metabolism
monosaccharide biosynthetic process	4	3.05E-05	3.04E-03	carbohydrate metabolism
small molecule biosynthetic process	11	7.52E-06	8.93E-04
carbohydrate biosynthetic process	5	1.74E-04	1.23E-02	carbohydrate metabolism
glucose metabolic process	5	6.42E-05	5.63E-03	carbohydrate metabolism
response to estradiol	5	3.22E-06	4.41E-04
complement activation, classical pathway	6	3.86E-07	8.05E-05	immune system
humoral immune response mediated by circulating immunoglobulin	6	6.73E-07	1.26E-04	immune system
immunoglobulin mediated immune response	7	2.42E-06	3.44E-04	immune system
B cell mediated immunity	7	2.57E-06	3.59E-04	immune system
adaptive immune response based on somatic recombination of immune receptors built from immunoglobulin superfamily domains	7	2.72E-05	2.73E-03	immune system
adaptive immune response	8	6.27E-05	5.56E-03	immune system
lymphocyte mediated immunity	8	1.14E-06	1.88E-04	immune system
leukocyte mediated immunity	8	4.97E-06	6.32E-04	immune system
regulation of complement activation	3	3.75E-04	2.26E-02	immune system
regulation of immune effector process	7	9.57E-04	4.89E-02	immune system
platelet aggregation	3	4.21E-04	2.52E-02
platelet activation	4	1.73E-04	1.22E-02
blood coagulation	6	3.84E-05	3.59E-03
coagulation	6	3.84E-05	3.61E-03
hemostasis	6	4.04E-05	3.74E-03
regulation of body fluid levels	9	1.72E-05	1.89E-03
wound healing	7	1.57E-04	1.17E-02
response to wounding	7	5.70E-04	3.26E-02
lipid storage	5	5.10E-06	6.37E-04	lipid metabolism
maintenance of location	6	2.03E-04	1.37E-02
modulation by host of viral process	3	4.69E-04	2.78E-02	immune system
biological process involved in interaction with symbiont	5	5.66E-05	5.08E-03
biological process involved in symbiotic interaction	6	1.46E-04	1.12E-02
antimicrobial humoral immune response mediated by antimicrobial peptide	6	9.17E-07	1.63E-04	immune system
regulation of triglyceride metabolic process	4	7.30E-05	6.13E-03	lipid metabolism
positive regulation of cholesterol transport	3	6.36E-04	3.59E-02	lipid metabolism
regulation of cholesterol transport	4	1.73E-04	1.24E-02	lipid metabolism
regulation of sterol transport	4	1.73E-04	1.23E-02	lipid metabolism
positive regulation of sterol transport	3	6.36E-04	3.57E-02	lipid metabolism
regulation of blood coagulation	6	1.12E-06	1.86E-04
regulation of coagulation	6	1.62E-06	2.50E-04
regulation of multicellular organismal process	35	5.56E-10	2.66E-07
regulation of response to external stimulus	16	1.11E-06	1.88E-04
regulation of wound healing	8	1.72E-07	3.87E-05
regulation of response to wounding	8	6.92E-07	1.27E-04
regulation of response to stress	19	1.05E-06	1.80E-04
regulation of hemostasis	6	1.35E-06	2.11E-04
cholesterol biosynthetic process	3	6.99E-04	3.85E-02	lipid metabolism
sterol biosynthetic process	3	9.12E-04	4.70E-02	lipid metabolism
sterol metabolic process	5	2.02E-04	1.37E-02	lipid metabolism
cholesterol metabolic process	5	1.42E-04	1.10E-02	lipid metabolism
secondary alcohol metabolic process	5	2.11E-04	1.42E-02
secondary alcohol biosynthetic process	3	6.99E-04	3.87E-02
vitamin transport	4	9.66E-05	7.84E-03
cellular oxidant detoxification	9	8.59E-09	2.68E-06
cellular detoxification	10	1.33E-09	5.79E-07
detoxification	10	4.75E-09	1.59E-06
response to toxic substance	10	4.10E-08	1.03E-05
cellular response to toxic substance	10	1.97E-09	7.66E-07
cellular response to chemical stimulus	26	6.82E-05	5.87E-03
cholesterol homeostasis	6	3.45E-06	4.68E-04	lipid metabolism
sterol homeostasis	6	3.73E-06	4.87E-04	lipid metabolism
intermembrane lipid transfer	4	1.73E-04	1.23E-02	lipid metabolism
negative regulation of endopeptidase activity	22	3.87E-19	2.78E-15	protein metabolism
regulation of endopeptidase activity	23	9.80E-17	1.17E-13	protein metabolism
regulation of peptidase activity	24	4.09E-17	6.53E-14	protein metabolism
regulation of hydrolase activity	28	8.51E-14	6.44E-11
regulation of catalytic activity	37	3.36E-11	1.93E-08
regulation of molecular function	39	1.94E-09	7.76E-07
negative regulation of peptidase activity	22	4.84E-19	2.32E-15
negative regulation of proteolysis	22	4.73E-17	6.80E-14
negative regulation of cellular protein metabolic process	24	4.49E-11	2.48E-08
negative regulation of protein metabolic process	25	2.20E-11	1.32E-08
negative regulation of macromolecule metabolic process	33	3.00E-07	6.34E-05
negative regulation of metabolic process	34	4.09E-07	8.15E-05
negative regulation of biological process	47	1.73E-06	2.64E-04
negative regulation of nitrogen compound metabolic process	28	5.24E-06	6.44E-04
negative regulation of cellular metabolic process	28	1.88E-05	1.98E-03
negative regulation of cellular process	44	2.58E-06	3.56E-04
negative regulation of hydrolase activity	24	9.04E-19	3.25E-15
negative regulation of catalytic activity	27	1.05E-15	9.45E-13
negative regulation of molecular function	28	2.17E-13	1.56E-10
iron ion transport	5	3.52E-05	3.38E-03
transition metal ion transport	6	3.66E-05	3.46E-03
phagocytosis, engulfment	4	3.46E-04	2.13E-02	immune system
phagocytosis	6	1.63E-04	1.21E-02	immune system
vesicle-mediated transport	16	4.60E-04	2.73E-02
plasma membrane invagination	4	5.54E-04	3.20E-02
membrane invagination	4	7.59E-04	4.13E-02
endocytosis	9	3.53E-04	2.16E-02
regulation of receptor-mediated endocytosis	4	5.24E-04	3.04E-02
regulation of endocytosis	5	8.77E-04	4.55E-02
regulation of cellular component organization	22	8.17E-04	4.31E-02
regulation of vesicle-mediated transport	14	5.23E-08	1.28E-05
positive regulation of endocytosis	4	5.54E-04	3.18E-02
negative regulation of immune effector process	5	1.21E-04	9.53E-03	immune system
regulation of interleukin-1 production	4	6.17E-04	3.49E-02	immune system
regulation of cytokine production	14	2.02E-06	3.03E-04	immune system
cellular iron ion homeostasis	4	7.98E-04	4.31E-02
iron ion homeostasis	5	1.50E-04	1.14E-02
transition metal ion homeostasis	5	8.20E-04	4.31E-02
immunoglobulin production	6	5.37E-05	4.88E-03	immune system
production of molecular mediator of immune response	6	6.44E-05	5.61E-03	immune system
regulation of cell shape	6	1.07E-04	8.49E-03
regulation of cell morphogenesis	8	6.27E-05	5.53E-03
regulation of anatomical structure morphogenesis	15	7.10E-06	8.50E-04
regulation of developmental process	22	8.17E-04	4.33E-02
negative regulation of supramolecular fiber organization	6	1.63E-04	1.20E-02
regulation of supramolecular fiber organization	9	1.26E-04	9.79E-03
regulation of inflammatory response	9	8.46E-06	9.88E-04	immune system
regulation of defense response	11	1.50E-05	1.66E-03	immune system
regulation of ERK1 and ERK2 cascade	7	2.52E-04	1.64E-02
negative regulation of cytokine production	6	7.31E-04	4.01E-02
negative regulation of multicellular organismal process	15	1.02E-05	1.14E-03
negative regulation of response to external stimulus	8	1.91E-04	1.31E-02
positive regulation of cytokine production	8	7.47E-04	4.08E-02
positive regulation of multicellular organismal process	21	4.07E-07	8.25E-05
positive regulation of intracellular signal transduction	13	3.02E-04	1.90E-02
positive regulation of signal transduction	16	8.89E-04	4.59E-02
positive regulation of cell communication	17	8.52E-04	4.45E-02
regulation of multicellular organismal development	15	4.76E-04	2.79E-02
Unclassified	8	2.55E-04	1.65E-02
regulation of transcription by RNA polymerase II	2	6.49E-04	3.62E-02
